# Supplementary material for: 3-(1-Methyl-3-imidazolio)propane­sulfonate: a precursor to a Brønsted acid ionic liquid
Source: Acta Crystallogr Sect E Struct Rep Online. 2010 Feb 13;66(Pt 3):o591. doi: 10.1107/S1600536810004344 (PMC2983509; doi:10.1107/S1600536810004344)
Supplement: Supplementary file 1 [file e-66-0o591-sup1.cif]

##############################################################################
###                                                                        ###
###        Electronic paper (Acta Crystallographica Section E)             ###
###                                                                        ###
##############################################################################
#                                                                            #
# This CIF contains the data in a paper accepted for publication in Acta     #
# Crystallographica Section E. It conforms to the requirements of Notes      #
# for Authors for Section E, and has been peer reviewed under the auspices   #
# of the IUCr Commission on Journals.                                        #
#                                                                            #
# Full details of the Crystallographic Information File format               #
# are given in the paper "The Crystallographic Information File (CIF):       #
# a New Standard Archive File for Crystallography" by S. R. Hall, F. H.      #
# Allen and I. D. Brown [Acta Cryst. (1991), A47, 655-685].                  #
#                                                                            #
# The current version of the core CIF dictionary is obtainable from          #
# ftp://ftp.iucr.org/pub/cif_core.dic. The current version number is 2.4.    #
#                                                                            #
# Software is freely available for graphical display of the structure(s) in  #
# this CIF.  For information consult the CIF home page http://www.iucr.org/  #
# cif/home.html                                                              #
#                                                                            #
# This file may be used for bona fide research purposes within the           #
# scientific community so long as proper attribution is given to the journal # 
# article from which it was obtained.                                        #
#                                                                            #
##############################################################################
                                             
data_I
_audit_creation_method     SHELXL-97
_chemical_name_systematic
;
3-(1-Methyl-3-imidazolio)propanesulfonate
;
_chemical_name_common     '1-methylimidazolium-3-propane sulfonate'
_chemical_formula_moiety     'C7 H12 N2 O3 S'
_chemical_formula_sum     'C7 H12 N2 O3 S'
_chemical_formula_iupac     'C7 H12 N2 O3 S'
_chemical_formula_weight     204.25
_chemical_melting_point     482
_symmetry_cell_setting     monoclinic
_symmetry_space_group_name_H-M     'P 21/c'
_symmetry_space_group_name_hall     '-P 2ybc'
loop_
    _symmetry_equiv_pos_as_xyz
    'x, y, z'
    '-x, y+1/2, -z+1/2'
    '-x, -y, -z'
    'x, -y-1/2, z-1/2'
_cell_length_a     9.8164(4)
_cell_length_b     11.7421(5)
_cell_length_c     7.9769(3)
_cell_angle_alpha     90.00
_cell_angle_beta     94.878(2)
_cell_angle_gamma     90.00
_cell_volume     916.13(6)
_cell_formula_units_Z     4
_cell_measurement_reflns_used     4851
_cell_measurement_theta_min     3.10
_cell_measurement_theta_max     41.07
_cell_measurement_temperature     296(2)
_exptl_crystal_description     plate
_exptl_crystal_colour     colourless
_exptl_crystal_size_max     0.29
_exptl_crystal_size_mid     0.28
_exptl_crystal_size_min     0.13
_exptl_crystal_density_diffrn     1.481
_exptl_crystal_density_meas     ?
_exptl_crystal_density_method     'not measured'
_exptl_crystal_F_000     432
_exptl_absorpt_coefficient_mu     0.330
_exptl_absorpt_correction_type     sphere
_exptl_absorpt_process_details     '(SADABS; Bruker, 2007)'
_exptl_absorpt_correction_T_min     0.9103
_exptl_absorpt_correction_T_max     0.9583
_diffrn_ambient_temperature     296(2)
_diffrn_radiation_type     MoK\a
_diffrn_radiation_wavelength     0.71073
_diffrn_radiation_source     'fine-focus sealed tube'
_diffrn_radiation_monochromator     graphite
_diffrn_measurement_device_type     'Bruker SMART CCD area-detector'
_diffrn_measurement_method     'phi and omega scans'
_diffrn_detector_area_resol_mean     ?
_diffrn_reflns_number     21327
_diffrn_reflns_av_R_equivalents     0.0325
_diffrn_reflns_av_sigmaI/netI     0.0376
_diffrn_reflns_theta_min     3.09
_diffrn_reflns_theta_max     47.05
_diffrn_reflns_theta_full     47.05
_diffrn_measured_fraction_theta_max     0.989
_diffrn_measured_fraction_theta_full     0.989
_diffrn_reflns_limit_h_min     -20
_diffrn_reflns_limit_h_max     13
_diffrn_reflns_limit_k_min     -19
_diffrn_reflns_limit_k_max     24
_diffrn_reflns_limit_l_min     -16
_diffrn_reflns_limit_l_max     16
_refine_special_details
;
Refinement of <i>F</i>^2^ against ALL reflections. The weighted <i>R</i>-factor
wR and goodness of fit <i>S</i> are based on <i>F</i>^2^, conventional
<i>R</i>-factors <i>R</i> are based on <i>F</i>, with <i>F</i> set to zero for
negative <i>F</i>^2^. The threshold expression of <i>F</i>^2^ >
\s(<i>F</i>^2^) is used only for calculating <i>R</i>-factors(gt) etc. and is
not relevant to the choice of reflections for refinement. <i>R</i>-factors
based on <i>F</i>^2^ are statistically about twice as large as those based on
<i>F</i>, and <i>R</i>- factors based on ALL data will be even larger.
;
_reflns_number_total     8299
_reflns_number_gt     5726
_reflns_threshold_expression     >2sigma(I)
_refine_ls_structure_factor_coef     Fsqd
_refine_ls_matrix_type     full
_refine_ls_R_factor_all     0.0652
_refine_ls_R_factor_gt     0.0408
_refine_ls_wR_factor_gt     0.1067
_refine_ls_wR_factor_ref     0.1197
_refine_ls_goodness_of_fit_ref     1.028
_refine_ls_restrained_S_all     1.028
_refine_ls_number_reflns     8299
_refine_ls_number_parameters     166
_refine_ls_number_restraints     0
_refine_ls_hydrogen_treatment     refall
_refine_ls_weighting_scheme     calc
_refine_ls_weighting_details
         'calc w=1/[\s^2^(Fo^2^)+(0.0574P)^2^+0.0483P] where P=(Fo^2^+2Fc^2^)/3'
_atom_sites_solution_hydrogens     geom
_atom_sites_solution_primary     direct
_atom_sites_solution_secondary     difmap
_refine_ls_shift/su_max     0.002
_refine_ls_shift/su_mean     0.000
_refine_diff_density_max     0.545
_refine_diff_density_min     -0.466
_refine_ls_extinction_method     none
_refine_ls_extinction_coef     ?
loop_
    _atom_type_symbol
    _atom_type_description
    _atom_type_scat_dispersion_real
    _atom_type_scat_dispersion_imag
    _atom_type_scat_source
    'C' 'C' 0.0033 0.0016
                         'International Tables Vol C Tables 4.2.6.8 and 6.1.1.4'
    'H' 'H' 0.0000 0.0000
                         'International Tables Vol C Tables 4.2.6.8 and 6.1.1.4'
    'N' 'N' 0.0061 0.0033
                         'International Tables Vol C Tables 4.2.6.8 and 6.1.1.4'
    'O' 'O' 0.0106 0.0060
                         'International Tables Vol C Tables 4.2.6.8 and 6.1.1.4'
    'S' 'S' 0.1246 0.1234
                         'International Tables Vol C Tables 4.2.6.8 and 6.1.1.4'
_computing_data_collection     'SMART (Bruker, 2007)'
_computing_cell_refinement     'SAINT (Bruker, 2007)'
_computing_data_reduction     'SAINT (Bruker, 2007)'
_computing_structure_solution     'SHELXS97 (Sheldrick, 2008)'
_computing_structure_refinement     'SHELXL97 (Sheldrick, 2008)'
_computing_molecular_graphics     'SHELXTL (Sheldrick, 2008)'
_computing_publication_material     'SHELXTL (Sheldrick, 2008)'
loop_
    _atom_site_type_symbol
    _atom_site_label
    _atom_site_fract_x
    _atom_site_fract_y
    _atom_site_fract_z
    _atom_site_U_iso_or_equiv
    _atom_site_adp_type
    _atom_site_calc_flag
    _atom_site_refinement_flags
    _atom_site_occupancy
    _atom_site_disorder_assembly
    _atom_site_disorder_group
    S S1 0.288447(16) 0.459431(14) 0.711035(19) 0.01929(4) Uani d . 1 . .
    O O1 0.18103(7) 0.54452(5) 0.71911(8) 0.02993(12) Uani d . 1 . .
    O O2 0.42331(6) 0.50523(8) 0.76230(9) 0.03616(15) Uani d . 1 . .
    O O3 0.25705(8) 0.35528(5) 0.79823(8) 0.03407(14) Uani d . 1 . .
    N N3 0.17238(6) 0.51000(5) 0.16133(7) 0.01989(9) Uani d . 1 . .
    N N1 0.28516(6) 0.65793(5) 0.08981(8) 0.02208(9) Uani d . 1 . .
    C C2 0.29151(7) 0.54584(6) 0.11322(8) 0.02096(10) Uani d . 1 . .
    H H2A 0.3704(14) 0.5037(13) 0.1080(19) 0.037(3) Uiso d . 1 . .
    C C4 0.08588(8) 0.60254(6) 0.16753(10) 0.02580(12) Uani d . 1 . .
    H H4A -0.0036(14) 0.5991(11) 0.2077(16) 0.034(3) Uiso d . 1 . .
    C C5 0.15675(8) 0.69513(7) 0.12222(11) 0.02724(13) Uani d . 1 . .
    H H5A 0.1323(14) 0.7688(12) 0.1137(17) 0.037(3) Uiso d . 1 . .
    C C6 0.39573(9) 0.72763(8) 0.03336(12) 0.03149(15) Uani d . 1 . .
    H H6A 0.3932(15) 0.8024(14) 0.0813(19) 0.044(4) Uiso d . 1 . .
    H H6B 0.4809(19) 0.6923(15) 0.063(2) 0.061(5) Uiso d . 1 . .
    H H6C 0.3820(17) 0.7417(17) -0.081(2) 0.067(5) Uiso d . 1 . .
    C C7 0.14604(8) 0.39419(6) 0.21968(8) 0.02303(11) Uani d . 1 . .
    H H7A 0.0552(13) 0.3717(11) 0.1696(15) 0.027(3) Uiso d . 1 . .
    H H7B 0.2156(12) 0.3490(11) 0.1741(15) 0.026(3) Uiso d . 1 . .
    C C8 0.15267(7) 0.38976(6) 0.41105(8) 0.02112(10) Uani d . 1 . .
    H H8A 0.0853(14) 0.4389(12) 0.4510(18) 0.033(3) Uiso d . 1 . .
    H H8B 0.1301(13) 0.3105(12) 0.4405(17) 0.036(3) Uiso d . 1 . .
    C C9 0.29159(7) 0.42456(8) 0.49418(9) 0.02574(12) Uani d . 1 . .
    H H9A 0.3243(16) 0.4859(13) 0.444(2) 0.043(4) Uiso d . 1 . .
    H H9B 0.3600(16) 0.3658(13) 0.4885(18) 0.043(4) Uiso d . 1 . .
loop_
    _atom_site_aniso_label
    _atom_site_aniso_U_11
    _atom_site_aniso_U_22
    _atom_site_aniso_U_33
    _atom_site_aniso_U_12
    _atom_site_aniso_U_13
    _atom_site_aniso_U_23
    S1 0.01791(6) 0.02075(7) 0.01894(6) -0.00086(5) 0.00002(4) 0.00099(4)
    O1 0.0309(3) 0.0258(2) 0.0325(3) 0.0079(2) -0.0007(2) -0.00600(19)
    O2 0.0218(2) 0.0569(4) 0.0287(3) -0.0109(3) -0.0044(2) -0.0016(3)
    O3 0.0510(4) 0.0231(2) 0.0281(2) -0.0029(2) 0.0032(2) 0.00664(19)
    N3 0.0201(2) 0.01929(19) 0.02006(19) 0.00022(16) 0.00055(16) -0.00017(15)
    N1 0.0208(2) 0.0222(2) 0.0233(2) -0.00089(18) 0.00185(17) 0.00077(17)
    C2 0.0201(2) 0.0225(2) 0.0204(2) 0.00164(19) 0.00209(18) 0.00037(18)
    C4 0.0200(3) 0.0237(3) 0.0339(3) 0.0023(2) 0.0034(2) 0.0011(2)
    C5 0.0245(3) 0.0214(3) 0.0361(3) 0.0030(2) 0.0042(2) 0.0014(2)
    C6 0.0295(4) 0.0310(3) 0.0347(4) -0.0069(3) 0.0068(3) 0.0048(3)
    C7 0.0289(3) 0.0190(2) 0.0207(2) -0.0029(2) -0.0008(2) -0.00147(18)
    C8 0.0208(2) 0.0220(2) 0.0204(2) -0.00162(19) 0.00092(18) -0.00033(18)
    C9 0.0180(2) 0.0392(4) 0.0200(2) 0.0002(2) 0.00188(18) -0.0015(2)
_geom_special_details
;
All esds (except the esd in the dihedral angle between two l.s. planes) are
estimated using the full covariance matrix. The cell esds are taken into
account individually in the estimation of esds in distances, angles and
torsion angles; correlations between esds in cell parameters are only used
when they are defined by crystal symmetry. An approximate (isotropic)
treatment of cell esds is used for estimating esds involving l.s. planes.
;
loop_
    _geom_bond_atom_site_label_1
    _geom_bond_atom_site_label_2
    _geom_bond_site_symmetry_2
    _geom_bond_distance
    _geom_bond_publ_flag
    S1 O3 . 1.4529(6) ?
    S1 O2 . 1.4550(6) ?
    S1 O1 . 1.4580(6) ?
    S1 C9 . 1.7805(7) ?
    N3 C2 . 1.3298(9) ?
    N3 C4 . 1.3825(9) ?
    N3 C7 . 1.4673(9) ?
    N1 C2 . 1.3301(9) ?
    N1 C5 . 1.3791(10) ?
    N1 C6 . 1.4607(10) ?
    C2 H2A . 0.923(14) ?
    C4 C5 . 1.3562(11) ?
    C4 H4A . 0.961(14) ?
    C5 H5A . 0.899(14) ?
    C6 H6A . 0.959(16) ?
    C6 H6B . 0.945(19) ?
    C6 H6C . 0.924(19) ?
    C7 C8 . 1.5233(9) ?
    C7 H7A . 0.982(13) ?
    C7 H7B . 0.961(12) ?
    C8 C9 . 1.5207(10) ?
    C8 H8A . 0.952(14) ?
    C8 H8B . 0.990(14) ?
    C9 H9A . 0.898(16) ?
    C9 H9B . 0.967(16) ?
loop_
    _geom_angle_atom_site_label_1
    _geom_angle_atom_site_label_2
    _geom_angle_atom_site_label_3
    _geom_angle_site_symmetry_1
    _geom_angle_site_symmetry_3
    _geom_angle
    _geom_angle_publ_flag
    O3 S1 O2 . . 113.68(5) ?
    O3 S1 O1 . . 111.84(4) ?
    O2 S1 O1 . . 112.24(5) ?
    O3 S1 C9 . . 107.06(4) ?
    O2 S1 C9 . . 105.52(4) ?
    O1 S1 C9 . . 105.84(4) ?
    C2 N3 C4 . . 108.62(6) ?
    C2 N3 C7 . . 124.60(6) ?
    C4 N3 C7 . . 126.28(6) ?
    C2 N1 C5 . . 108.65(6) ?
    C2 N1 C6 . . 124.78(7) ?
    C5 N1 C6 . . 126.54(7) ?
    N3 C2 N1 . . 108.77(6) ?
    N3 C2 H2A . . 127.3(9) ?
    N1 C2 H2A . . 123.6(9) ?
    C5 C4 N3 . . 106.86(7) ?
    C5 C4 H4A . . 128.8(8) ?
    N3 C4 H4A . . 124.1(8) ?
    C4 C5 N1 . . 107.09(7) ?
    C4 C5 H5A . . 130.7(9) ?
    N1 C5 H5A . . 122.2(9) ?
    N1 C6 H6A . . 110.2(9) ?
    N1 C6 H6B . . 110.1(11) ?
    H6A C6 H6B . . 110.8(14) ?
    N1 C6 H6C . . 110.7(11) ?
    H6A C6 H6C . . 102.9(15) ?
    H6B C6 H6C . . 112.0(15) ?
    N3 C7 C8 . . 110.85(5) ?
    N3 C7 H7A . . 107.3(7) ?
    C8 C7 H7A . . 111.0(7) ?
    N3 C7 H7B . . 104.0(7) ?
    C8 C7 H7B . . 112.9(7) ?
    H7A C7 H7B . . 110.4(10) ?
    C9 C8 C7 . . 112.84(6) ?
    C9 C8 H8A . . 108.3(8) ?
    C7 C8 H8A . . 110.0(8) ?
    C9 C8 H8B . . 111.1(8) ?
    C7 C8 H8B . . 106.2(8) ?
    H8A C8 H8B . . 108.4(11) ?
    C8 C9 S1 . . 113.36(5) ?
    C8 C9 H9A . . 111.2(10) ?
    S1 C9 H9A . . 106.8(10) ?
    C8 C9 H9B . . 112.9(9) ?
    S1 C9 H9B . . 106.2(9) ?
    H9A C9 H9B . . 105.9(13) ?
loop_
    _geom_torsion_atom_site_label_1
    _geom_torsion_atom_site_label_2
    _geom_torsion_atom_site_label_3
    _geom_torsion_atom_site_label_4
    _geom_torsion_site_symmetry_1
    _geom_torsion_site_symmetry_2
    _geom_torsion_site_symmetry_3
    _geom_torsion_site_symmetry_4
    _geom_torsion
    _geom_torsion_publ_flag
    C2 N3 C7 C8 . . . . 100.05(8) ?
    N3 C7 C8 C9 . . . . -60.48(8) ?
    C7 C8 C9 S1 . . . . 163.00(5) ?
    C4 N3 C7 C8 . . . . -70.97(8) ?
    N3 C7 C8 C9 . . . . -60.48(8) ?
loop_
    _geom_hbond_atom_site_label_D
    _geom_hbond_atom_site_label_H
    _geom_hbond_atom_site_label_A
    _geom_hbond_site_symmetry_A
    _geom_hbond_distance_DH
    _geom_hbond_distance_HA
    _geom_hbond_distance_DA
    _geom_hbond_angle_DHA
    C2 H2A O2 3_666 0.923(14) 2.197(14) 2.9512(9) 138.4(12)
    C5 H5A O1 4_575 0.899(14) 2.381(15) 3.1573(10) 144.6(12)
    C4 H4A O1 3_566 0.961(14) 2.528(14) 3.3268(11) 140.5(11)
    C4 H4A O3 3_566 0.961(14) 2.541(14) 3.4364(11) 155.0(11)
    C7 H7B O3 4_565 0.961(12) 2.613(12) 3.1693(10) 117.2(9)
    C8 H8B O3 4_565 0.990(14) 2.621(13) 3.2086(9) 118.1(9)
data_New_Global_Publ_Block
_journal_date_recd_electronic     2009-11-24
_journal_date_accepted     2010-02-03
_journal_name_full     'Acta Crystallographica, Section E'
_journal_year     2010
_journal_volume     66
_journal_issue      3
_journal_page_first     o591
_journal_page_last     o591
_journal_paper_category     QO
_journal_coeditor_code     KP2241
_publ_contact_author_name     'Paul C. Trulove'
_publ_contact_author_address
;
Department of Chemistry
U.S. Naval Academy
572 M. Holloway Road
 Annapolis, Maryland 21402
;
_publ_contact_author_email     'trulove@usna.edu'
_publ_contact_author_fax     '410-293-2218'
_publ_contact_author_phone     '410-293-6622'
_publ_section_title
;
3-(1-Methyl-3-imidazolio)propanesulfonate: a precursor to a Br\/onsted
acid ionic liquid
;
loop_
    _publ_author_name
    _publ_author_footnote
    _publ_author_address
    'Reichert, W. Matthew' .
;
Department of Chemistry
U.S. Naval Academy
572 M. Holloway Road
Annapolis, Maryland 21402
USA
;
    'Trulove, Paul C.' .
;
Department of Chemistry
U.S. Naval Academy
572 M. Holloway Road
Annapolis, Maryland 21402
USA
;
    'De Long, Hugh C.' .
;
Air Force Office of Scientific Research
4015 Wilson Boulevard
Arlington, Virginia 22203
USA
;
_publ_section_synopsis     .
