# Supplementary material for: 3-(1-Methyl-3-imidazolio)propane­sulfonate: a precursor to a Brønsted acid ionic liquid
Source: Acta Crystallogr Sect E Struct Rep Online. 2010 Feb 13;66(Pt 3):o591. doi: 10.1107/S1600536810004344 (PMC2983509; doi:10.1107/S1600536810004344)
Supplement: Supplementary file 2 [file e-66-0o591-Isup2.hkl]

# 
# h,k,l, Fc-squared, Fo-squared, sigma(Fo-squared) and status flag 
# 
data_I
_shelx_title ' w1 in P2(1)/c' 
_shelx_refln_list_code          4 
_shelx_F_calc_maximum      114.69 
_exptl_crystal_F_000       432.00 
_reflns_d_resolution_high  0.4855 
 
loop_ 
 _symmetry_equiv_pos_as_xyz 
 'x, y, z' 
 '-x, y+1/2, -z+1/2' 
 '-x, -y, -z' 
 'x, -y-1/2, z-1/2' 
 
_cell_length_a     9.8164 
_cell_length_b    11.7421 
_cell_length_c     7.9769 
_cell_angle_alpha  90.000 
_cell_angle_beta   94.878 
_cell_angle_gamma  90.000 
 
_shelx_F_squared_multiplier     1.000 
 
loop_ 
 _refln_index_h 
 _refln_index_k 
 _refln_index_l 
 _refln_F_squared_calc 
 _refln_F_squared_meas 
 _refln_F_squared_sigma 
 _refln_observed_status 
   3   0   0      138.19      191.06      5.55 o 
   5   0   0      977.98     1035.85     28.04 o 
   6   0   0        1.64        0.97      0.58 o 
   7   0   0     5790.01     5799.18    153.31 o 
   8   0   0      594.44      576.91     16.54 o 
   9   0   0     2738.19     2786.27     74.62 o 
  10   0   0      358.60      368.39     11.30 o 
  11   0   0      241.23      233.79      7.84 o 
  12   0   0       60.25       58.46      2.40 o 
  13   0   0       35.00       39.10      3.57 o 
  14   0   0      336.75      341.50     12.09 o 
  15   0   0      126.48      144.71      7.06 o 
  16   0   0      170.67      185.63      8.58 o 
  17   0   0       56.37       61.60      5.01 o 
  18   0   0        3.45        3.47      2.15 o 
  19   0   0       39.55       51.93      4.76 o 
  20   0   0        0.37        0.20      2.07 o 
   2   1   0      210.97      180.35      3.62 o 
   3   1   0     1435.34     1489.85     39.81 o 
   4   1   0      143.42      170.18      5.24 o 
   5   1   0       83.87       82.65      1.99 o 
   6   1   0      151.81      147.37      3.43 o 
   7   1   0        0.60        1.39      0.51 o 
   8   1   0        0.53        1.09      0.53 o 
   9   1   0       96.50       93.00      3.00 o 
  10   1   0       22.86       20.01      1.21 o 
  11   1   0        2.58        2.38      0.69 o 
  12   1   0        0.00        0.19      0.69 o 
  13   1   0       32.84       30.49      1.65 o 
  14   1   0        0.22       -0.01      1.12 o 
  15   1   0        0.30        1.38      1.29 o 
  16   1   0        1.18       -0.71      1.24 o 
  17   1   0        1.58        1.06      1.42 o 
  18   1   0        0.07       -0.60      1.34 o 
  19   1   0        0.33        1.51      3.18 o 
  20   1   0        0.01        0.62      1.45 o 
   0   2   0    13154.21    12272.34    324.26 o 
   1   2   0        0.91        2.39      0.27 o 
   2   2   0     3536.35     3472.87     69.56 o 
   3   2   0        9.58        6.14      0.27 o 
   4   2   0      298.84      317.81      8.20 o 
   5   2   0      411.58      397.54      6.57 o 
   6   2   0       46.29       44.23      1.37 o 
   7   2   0     1295.88     1309.54     31.09 o 
   8   2   0     1077.87     1049.28     30.75 o 
   9   2   0      336.57      327.54      7.08 o 
  10   2   0      291.27      267.79      9.13 o 
  11   2   0      177.33      178.69      4.53 o 
  12   2   0       71.56       74.31      2.20 o 
  13   2   0       17.90       18.01      1.28 o 
  14   2   0      138.20      135.07      4.67 o 
  15   2   0       94.55       97.81      4.11 o 
  16   2   0       12.27       15.08      2.10 o 
  17   2   0       73.78       73.08      3.73 o 
  18   2   0        0.01       -0.06      1.63 o 
  19   2   0       18.64       20.71      3.07 o 
  20   2   0        2.08        3.65      2.58 o 
   1   3   0     4182.73     4303.79    106.72 o 
   2   3   0      555.24      583.77      9.27 o 
   3   3   0      175.99      169.21      5.47 o 
   4   3   0      152.29      132.29      4.63 o 
   5   3   0       29.71       35.75      2.40 o 
   6   3   0      878.37      874.19     13.96 o 
   7   3   0       21.56       16.05      0.70 o 
   8   3   0     1046.00     1087.63     30.60 o 
   9   3   0       65.33       66.22      3.57 o 
  10   3   0       16.42       20.65      1.43 o 
  11   3   0       53.57       52.62      2.84 o 
  12   3   0       66.86       67.35      1.85 o 
  13   3   0      142.96      147.14      3.41 o 
  14   3   0        9.41        7.99      2.05 o 
  15   3   0       51.90       51.56      6.94 o 
  16   3   0        2.33        0.38      2.14 o 
  17   3   0       21.57       20.57      3.34 o 
  18   3   0        1.99        2.62      1.46 o 
  19   3   0        0.12        1.39      1.45 o 
   0   4   0      351.07      331.89      9.46 o 
   1   4   0     2376.04     2638.92     49.49 o 
   2   4   0       28.41       43.23      1.86 o 
   3   4   0        8.48        3.96      0.81 o 
   4   4   0      157.72      179.66      6.09 o 
   5   4   0      626.62      729.96     20.79 o 
   6   4   0       13.63       17.61      1.22 o 
   7   4   0      180.89      145.15      5.66 o 
   8   4   0      357.76      357.50     11.57 o 
   9   4   0       92.57       94.17      4.57 o 
  10   4   0      200.80      182.29      4.84 o 
  11   4   0       10.21       10.75      1.29 o 
  12   4   0       10.59        8.23      0.81 o 
  13   4   0       40.53       38.53      1.70 o 
  14   4   0        1.56        2.10      1.14 o 
  15   4   0       17.77       18.84      1.90 o 
  16   4   0        1.08        2.86      1.47 o 
  17   4   0       48.96       55.85      6.25 o 
  18   4   0        7.23        9.95      2.69 o 
  19   4   0        1.95        3.49      2.23 o 
   1   5   0       55.65       73.71      2.00 o 
   2   5   0      827.87      924.78     17.85 o 
   3   5   0      526.47      458.06      7.33 o 
   4   5   0     2912.20     2998.00     56.76 o 
   5   5   0      259.61      283.97      9.19 o 
   6   5   0     1512.41     1507.57     41.63 o 
   7   5   0        7.17        8.78      1.50 o 
   8   5   0      160.06      155.48      6.26 o 
   9   5   0      113.40      120.72      3.69 o 
  10   5   0       52.49       51.24      2.32 o 
  11   5   0      269.64      279.32      5.86 o 
  12   5   0       15.45       17.54      0.99 o 
  13   5   0      296.64      305.80      5.10 o 
  14   5   0        8.16        5.20      1.20 o 
  15   5   0       99.45      102.13      4.47 o 
  16   5   0       16.60       12.43      2.43 o 
  17   5   0       14.08       13.17      4.96 o 
  18   5   0       13.39       10.41      2.90 o 
  19   5   0        0.58        2.04      2.04 o 
   0   6   0      405.29      459.86      9.33 o 
   1   6   0      293.65      316.41      5.94 o 
   2   6   0      282.30      296.01     13.30 o 
   3   6   0       26.82       29.27      0.86 o 
   4   6   0      220.10      196.10      7.38 o 
   5   6   0       80.78       89.29      2.88 o 
   6   6   0       11.82        6.62      0.99 o 
   7   6   0      106.41       74.32      3.94 o 
   8   6   0       25.69       23.18      2.32 o 
   9   6   0        6.83        5.37      1.07 o 
  10   6   0       22.70       24.40      3.29 o 
  11   6   0       11.95       10.63      1.28 o 
  12   6   0       21.00       27.43      1.22 o 
  13   6   0       56.64       56.75      1.86 o 
  14   6   0        0.47        0.02      1.04 o 
  15   6   0        6.33        4.67      1.66 o 
  16   6   0        0.48        0.99      1.70 o 
  17   6   0        7.48        9.10      7.73 o 
  18   6   0        5.07        7.38      2.63 o 
  19   6   0        2.83        1.17      2.04 o 
   1   7   0      131.14      176.26      3.42 o 
   2   7   0     1173.72     1240.86     19.61 o 
   3   7   0       41.26       29.01      1.06 o 
   4   7   0     1727.89     1801.22     28.21 o 
   5   7   0      867.15      807.89     16.61 o 
   6   7   0       80.99       94.73      5.19 o 
   7   7   0      259.26      238.15      6.20 o 
   8   7   0       52.88       40.19      2.08 o 
   9   7   0      159.54      162.35      6.89 o 
  10   7   0       22.47       28.36      1.71 o 
  11   7   0      221.70      229.65      4.53 o 
  12   7   0       26.51       28.57      1.89 o 
  13   7   0       36.78       39.64      1.89 o 
  14   7   0        0.09        0.23      0.73 o 
  15   7   0        4.71        5.43      0.84 o 
  16   7   0        0.04        0.32      1.61 o 
  17   7   0        0.50        1.86      1.91 o 
  18   7   0        7.69       24.12      8.22 o 
  19   7   0        0.22        2.55      2.20 o 
   0   8   0        7.18        5.79      1.02 o 
   1   8   0        1.73        4.11      0.80 o 
   2   8   0      362.67      363.99      9.67 o 
   3   8   0      247.63      254.72      7.18 o 
   4   8   0      283.53      302.09      5.45 o 
   5   8   0      429.08      450.18     10.11 o 
   6   8   0       40.09       39.58      2.08 o 
   7   8   0       65.05       75.30      4.52 o 
   8   8   0       44.80       48.15      2.31 o 
   9   8   0       52.75       48.29      4.04 o 
  10   8   0      134.06      131.16      3.88 o 
  11   8   0       18.28       20.92      1.41 o 
  12   8   0      178.09      174.63      4.53 o 
  13   8   0        0.00        0.19      0.98 o 
  14   8   0       24.90       25.73      1.47 o 
  15   8   0        1.82        1.46      0.77 o 
  16   8   0        4.10        2.64      1.24 o 
  17   8   0       15.19       12.83      2.53 o 
  18   8   0        0.42        1.76      3.18 o 
  19   8   0       10.00       10.03      2.77 o 
   1   9   0      126.41      110.96      6.17 o 
   2   9   0       12.76       21.09      1.21 o 
   3   9   0      160.60      148.32      3.19 o 
   4   9   0      229.04      225.90      4.37 o 
   5   9   0      153.87      149.38      4.46 o 
   6   9   0      116.68      120.46      3.99 o 
   7   9   0       25.59       21.33      1.40 o 
   8   9   0        6.92        7.93      1.31 o 
   9   9   0        2.32        2.45      0.94 o 
  10   9   0       12.19       12.93      1.20 o 
  11   9   0        0.03        0.04      1.67 o 
  12   9   0        0.29        1.74      1.08 o 
  13   9   0       13.58       13.19      1.59 o 
  14   9   0        3.05        2.81      0.92 o 
  15   9   0       14.25       13.66      1.19 o 
  16   9   0        0.96        0.11      0.78 o 
  17   9   0        1.50        0.15      1.77 o 
  18   9   0        0.43        0.05      2.41 o 
   0  10   0      220.29      222.20      7.67 o 
   1  10   0      257.03      250.74     11.70 o 
   2  10   0     1251.99     1223.50     37.04 o 
   3  10   0     1045.93     1022.62     20.29 o 
   4  10   0     1195.91     1088.32     31.41 o 
   5  10   0      459.17      480.44     11.00 o 
   6  10   0       81.95       82.71      2.60 o 
   7  10   0      111.07      124.53      4.10 o 
   8  10   0       13.11       14.87      1.96 o 
   9  10   0      119.56      118.77      3.32 o 
  10  10   0      283.38      290.97      6.54 o 
  11  10   0       72.58       77.23      3.72 o 
  12  10   0      316.22      319.68      8.83 o 
  13  10   0       26.14       28.24      4.60 o 
  14  10   0       13.73       13.33      1.43 o 
  15  10   0        0.38        1.20      0.91 o 
  16  10   0        0.69        0.42      0.74 o 
  17  10   0       36.24       41.05      3.39 o 
  18  10   0        3.98        3.76      3.53 o 
   1  11   0       12.56       11.09      1.12 o 
   2  11   0       16.07       11.03      1.25 o 
   3  11   0       38.67       36.98      1.71 o 
   4  11   0       34.89       33.10      2.95 o 
   5  11   0        4.26        7.81      1.87 o 
   6  11   0       82.97       87.14      3.00 o 
   7  11   0        1.61        0.66      0.68 o 
   8  11   0       45.65       47.36      1.88 o 
   9  11   0       13.21       16.15      1.31 o 
  10  11   0        0.01       -0.86      1.27 o 
  11  11   0       21.58       27.13      2.55 o 
  12  11   0        1.80        1.09      1.37 o 
  13  11   0       62.70       70.68      3.78 o 
  14  11   0        0.54        0.82      1.03 o 
  15  11   0        6.33        6.37      1.22 o 
  16  11   0        1.92        1.88      0.91 o 
  17  11   0        1.09       -0.88      2.15 o 
   0  12   0      404.88      391.20     12.52 o 
   1  12   0        0.67        0.96      0.73 o 
   2  12   0      344.30      323.28      7.55 o 
   3  12   0       23.25       21.21      1.37 o 
   4  12   0       41.95       41.52      3.26 o 
   5  12   0      132.21      145.57      6.77 o 
   6  12   0       17.99       19.74      1.58 o 
   7  12   0      155.24      159.99      3.66 o 
   8  12   0       15.41       15.80      1.20 o 
   9  12   0      111.22      121.50      3.84 o 
  10  12   0       32.83       32.23      2.69 o 
  11  12   0        8.79       11.21      2.00 o 
  12  12   0       38.25       37.36      3.31 o 
  13  12   0        3.64        3.81      1.66 o 
  14  12   0       14.48       14.95      1.58 o 
  15  12   0        3.36        2.86      1.16 o 
  16  12   0       10.99        8.87      1.26 o 
  17  12   0        4.95        3.56      3.12 o 
   1  13   0       16.21       15.76      2.03 o 
   2  13   0        4.64        5.77      1.00 o 
   3  13   0        5.36        4.86      1.89 o 
   4  13   0       39.94       40.72      3.51 o 
   5  13   0       50.14       52.69      3.46 o 
   6  13   0        0.15       -0.17      0.58 o 
   7  13   0        9.84       11.38      1.19 o 
   8  13   0        1.87        0.59      0.85 o 
   9  13   0       11.48       14.40      2.05 o 
  10  13   0       14.82       17.82      2.27 o 
  11  13   0        0.16       -1.29      1.29 o 
  12  13   0        5.46       10.07      2.79 o 
  13  13   0        3.65        2.76      1.64 o 
  14  13   0        1.14        0.85      1.50 o 
  15  13   0        0.34        0.73      1.03 o 
  16  13   0        1.39        1.97      1.06 o 
   0  14   0      253.15      260.97      4.78 o 
   1  14   0       39.13       39.11      1.25 o 
   2  14   0       77.90       83.84      1.91 o 
   3  14   0        0.32        0.11      0.66 o 
   4  14   0        6.25        3.81      1.03 o 
   5  14   0      175.02      175.03      3.69 o 
   6  14   0       25.21       26.36      1.51 o 
   7  14   0      100.55      100.85      3.04 o 
   8  14   0        6.46        6.97      1.34 o 
   9  14   0       57.23       61.16      3.61 o 
  10  14   0        9.27       11.90      2.07 o 
  11  14   0        7.00        6.69      1.85 o 
  12  14   0       21.40       21.89      3.30 o 
  13  14   0       12.65       12.09      2.27 o 
  14  14   0       32.01       37.82      3.17 o 
  15  14   0        1.43        2.84      1.19 o 
  16  14   0       13.53       14.93      1.81 o 
   1  15   0       33.12       34.18      1.34 o 
   2  15   0        2.44        2.89      0.61 o 
   3  15   0        0.29        0.36      0.69 o 
   4  15   0        0.94       -0.32      0.64 o 
   5  15   0        8.70       10.13      2.21 o 
   6  15   0       30.76       34.81      1.93 o 
   7  15   0        3.85        3.88      1.09 o 
   8  15   0       68.31       77.78      3.96 o 
   9  15   0        2.12        4.50      1.71 o 
  10  15   0        4.77        2.82      1.76 o 
  11  15   0        0.67        2.01      1.59 o 
  12  15   0        2.23        4.81      2.36 o 
  13  15   0        2.64        1.42      1.90 o 
  14  15   0        0.65        0.40      1.57 o 
  15  15   0        8.20        7.90      1.40 o 
   0  16   0       98.33      110.81      4.40 o 
   1  16   0        4.03        4.56      0.73 o 
   2  16   0       51.54       50.97      1.66 o 
   3  16   0       66.13       69.53      2.34 o 
   4  16   0       28.87       26.93      1.68 o 
   5  16   0       86.82       90.84      4.65 o 
   6  16   0       29.81       31.15      1.92 o 
   7  16   0       29.76       34.54      2.06 o 
   8  16   0        0.03        1.64      1.14 o 
   9  16   0       22.08       23.12      3.52 o 
  10  16   0       22.40       22.32      3.21 o 
  11  16   0        6.63        6.21      1.91 o 
  12  16   0       14.71       17.55      5.65 o 
  13  16   0        0.07       -0.24      1.49 o 
  14  16   0        8.06        8.66      1.44 o 
  15  16   0        0.32        1.80      1.61 o 
   1  17   0       33.05       36.99      1.58 o 
   2  17   0       11.34       10.88      1.12 o 
   3  17   0        5.01        4.57      1.01 o 
   4  17   0        5.12        6.33      1.11 o 
   5  17   0       36.40       36.42      2.01 o 
   6  17   0       34.95       30.89      1.94 o 
   7  17   0       14.26       14.49      2.50 o 
   8  17   0       53.91       60.54      4.10 o 
   9  17   0       11.92       12.25      1.69 o 
  10  17   0        0.11        0.02      1.50 o 
  11  17   0        2.33        4.58      1.79 o 
  12  17   0        4.28        4.96      1.84 o 
  13  17   0        4.22        7.41      2.09 o 
  14  17   0        1.30       -1.25      1.25 o 
   0  18   0       21.77       26.88      3.24 o 
   1  18   0        1.83        1.51      1.24 o 
   2  18   0        0.58       -0.20      0.73 o 
   3  18   0        7.26        5.75      1.07 o 
   4  18   0       18.66       16.98      1.52 o 
   5  18   0        0.86        3.17      1.06 o 
   6  18   0        2.10        0.90      0.89 o 
   7  18   0        1.74        3.03      1.37 o 
   8  18   0        2.85        0.93      1.72 o 
   9  18   0        1.03        0.42      1.25 o 
  10  18   0        1.49        1.09      1.18 o 
  11  18   0        0.02       -0.17      1.58 o 
  12  18   0        0.13        0.14      1.63 o 
  13  18   0        0.36       -0.68      2.44 o 
   1  19   0       30.33       30.02      3.66 o 
   2  19   0       33.57       36.26      1.59 o 
   3  19   0       27.51       28.07      1.85 o 
   4  19   0       18.58       19.82      1.91 o 
   5  19   0       21.87       24.35      3.78 o 
   6  19   0       10.46        7.83      1.45 o 
   7  19   0        5.32        6.75      1.76 o 
   8  19   0       10.16        9.60      4.52 o 
   9  19   0        3.74        2.80      1.60 o 
  10  19   0        2.26        3.82      1.57 o 
  11  19   0       10.34        8.35      1.53 o 
  12  19   0        1.87        1.69      1.58 o 
   0  20   0      101.82       97.09      5.89 o 
   1  20   0        8.51        6.43      2.17 o 
   2  20   0       33.59       37.25      2.76 o 
   3  20   0        3.43        3.25      0.85 o 
   4  20   0        0.26        0.53      0.87 o 
   5  20   0       13.08       13.89      1.42 o 
   6  20   0        1.69        0.02      1.51 o 
   7  20   0       15.76       15.68      1.89 o 
   8  20   0        3.36        1.38      1.08 o 
   9  20   0        9.07        6.96      1.34 o 
  10  20   0        0.08        0.08      1.07 o 
  11  20   0        3.39        3.18      1.56 o 
   1  21   0       16.33       15.43      2.10 o 
   2  21   0        2.83        3.13      1.47 o 
   3  21   0       14.50       13.67      2.00 o 
   4  21   0       17.80       14.77      1.24 o 
   5  21   0        7.63        3.54      1.16 o 
   6  21   0        7.53        8.70      1.59 o 
   7  21   0        1.25        0.20      1.07 o 
   8  21   0        2.05        2.11      1.24 o 
   9  21   0       13.66       12.51      1.60 o 
   0  22   0       10.21       10.17      2.80 o 
   1  22   0        2.91        4.66      1.56 o 
   2  22   0        6.83        7.15      3.17 o 
   3  22   0        6.69        5.58      1.67 o 
   4  22   0        4.90        3.56      2.18 o 
   5  22   0        1.29        2.11      2.11 o 
   6  22   0        1.33        0.53      1.00 o 
   7  22   0        0.86        1.31      1.22 o 
   8  22   0        2.20        2.75      1.21 o 
   1  23   0        3.33        2.32      1.66 o 
   2  23   0        0.14       -0.56      1.82 o 
   3  23   0        0.38        0.27      1.53 o 
   4  23   0        0.03       -1.66      1.66 o 
   5  23   0        0.56        0.58      1.89 o 
   6  23   0        0.01        1.26      1.95 o 
   0  24   0        0.49       -0.47      1.98 o 
   1  24   0        3.02        3.34      1.55 o 
   2  24   0        5.90        7.51      1.89 o 
 -20   1   1        0.81        0.47      1.47 o 
 -19   1   1        0.86        2.10      1.50 o 
 -18   1   1       11.90       14.28      2.17 o 
 -17   1   1        0.64       -0.14      1.36 o 
 -16   1   1       44.26       46.92      3.05 o 
 -15   1   1        8.68        9.65      1.78 o 
 -14   1   1        2.80        0.28      2.91 o 
 -13   1   1       82.85       74.58      2.44 o 
 -12   1   1       18.97       20.44      1.35 o 
 -11   1   1      101.52       93.97      4.22 o 
 -10   1   1        1.18        2.47      0.64 o 
  -9   1   1      297.50      316.91      6.91 o 
  -8   1   1      314.99      297.54      7.76 o 
  -7   1   1        4.78        4.22      1.02 o 
  -6   1   1       97.61       91.56      2.36 o 
  -5   1   1      985.42     1079.01     16.90 o 
  -4   1   1        0.17        1.45      0.30 o 
  -3   1   1      787.55      749.31     30.04 o 
  -2   1   1     5604.06     5787.78    139.01 o 
  -1   1   1      772.28      909.08     33.93 o 
   0   1   1      141.38      116.79      2.69 o 
   1   1   1     1274.75     1367.38     20.99 o 
   2   1   1     4039.80     3926.47     70.75 o 
   3   1   1     1577.15     1586.17     24.43 o 
   4   1   1        0.65        1.12      0.29 o 
   5   1   1     1877.95     1990.28     30.74 o 
   6   1   1      445.05      421.96      8.63 o 
   7   1   1       53.37       53.83      1.79 o 
   8   1   1      349.76      342.27     10.20 o 
   9   1   1      260.92      261.99      5.96 o 
  10   1   1       11.01       13.36      1.09 o 
  11   1   1      187.53      177.39      4.53 o 
  12   1   1      221.39      222.06      4.34 o 
  13   1   1      101.96       95.98      2.74 o 
  14   1   1       56.75       54.19      3.04 o 
  15   1   1       13.77       15.04      2.06 o 
  16   1   1       28.46       28.12      2.53 o 
  17   1   1        0.05       -0.78      1.27 o 
  18   1   1       12.58       11.65      2.12 o 
  19   1   1        1.94       -0.60      1.31 o 
 -20   2   1        2.78        7.04      1.84 o 
 -19   2   1        6.33        2.51      1.54 o 
 -18   2   1        0.43        0.55      1.42 o 
 -17   2   1       34.76       28.57      2.63 o 
 -16   2   1        3.56        5.37      1.62 o 
 -15   2   1      130.87      130.00      4.77 o 
 -14   2   1        0.02       -0.55      1.37 o 
 -13   2   1       37.85       37.02      1.84 o 
 -12   2   1       13.57       13.10      1.42 o 
 -11   2   1       35.03       28.26      2.66 o 
 -10   2   1      479.11      476.91     14.65 o 
  -9   2   1        3.45        2.89      1.10 o 
  -8   2   1      378.65      369.64     19.13 o 
  -7   2   1       63.27       82.21      2.76 o 
  -6   2   1        1.34        0.80      0.34 o 
  -5   2   1     1094.92     1272.21     30.82 o 
  -4   2   1      410.54      436.07      8.89 o 
  -3   2   1     2886.69     3023.73     46.36 o 
  -2   2   1     1275.89     1328.82     20.52 o 
  -1   2   1     6433.88     6303.11     96.45 o 
   0   2   1     2328.40     2363.05     44.23 o 
   1   2   1     2345.33     2223.21     46.58 o 
   2   2   1     1375.78     1427.85     39.91 o 
   3   2   1     1892.57     2082.78     32.01 o 
   4   2   1     3616.10     3750.95     83.34 o 
   5   2   1     1800.09     1972.81     30.51 o 
   6   2   1     2404.01     2478.35     46.80 o 
   7   2   1      251.45      276.00      8.91 o 
   8   2   1      255.45      242.18      7.34 o 
   9   2   1      284.23      288.75      6.42 o 
  10   2   1        3.81        7.41      0.97 o 
  11   2   1      250.62      259.15      6.09 o 
  12   2   1       54.75       65.07      2.09 o 
  13   2   1       30.43       35.99      1.72 o 
  14   2   1      105.92      107.93      3.79 o 
  15   2   1       16.38       14.26      1.96 o 
  16   2   1       36.69       33.80      2.68 o 
  17   2   1        0.30       -0.23      1.52 o 
  18   2   1        7.68        8.62      1.90 o 
  19   2   1       14.15       12.11      2.14 o 
 -20   3   1        5.11        3.64      1.62 o 
 -19   3   1        2.64        2.10      1.91 o 
 -18   3   1        2.78        2.56      1.53 o 
 -17   3   1        2.38        2.74      1.53 o 
 -16   3   1       33.84       29.40      2.57 o 
 -15   3   1      125.01      123.57      4.61 o 
 -14   3   1       23.36       21.73      2.69 o 
 -13   3   1      105.45      110.64      3.51 o 
 -12   3   1        3.68        2.84      0.63 o 
 -11   3   1       68.03       70.47      2.61 o 
 -10   3   1        0.26       -0.08      1.02 o 
  -9   3   1      506.51      493.14     15.14 o 
  -8   3   1      555.45      507.30     15.35 o 
  -7   3   1      226.98      242.03      5.16 o 
  -6   3   1     1185.59     1205.50     19.00 o 
  -5   3   1      139.33      160.47      3.93 o 
  -4   3   1      175.44      176.80      5.85 o 
  -3   3   1      993.62     1144.90     15.43 o 
  -2   3   1      679.17      665.48     10.51 o 
  -1   3   1     1647.88     1604.05     24.71 o 
   0   3   1      973.47     1074.48     20.41 o 
   1   3   1     2702.71     2829.91     52.41 o 
   2   3   1       80.68       94.53      1.86 o 
   3   3   1        6.93       11.60      0.73 o 
   4   3   1      283.03      324.81      5.48 o 
   5   3   1      292.95      322.48      4.69 o 
   6   3   1      252.58      214.83      4.61 o 
   7   3   1        1.37        2.29      0.47 o 
   8   3   1      471.33      474.31     13.16 o 
   9   3   1       90.87       88.57      4.21 o 
  10   3   1       70.43       71.39      2.54 o 
  11   3   1       15.15       17.44      1.71 o 
  12   3   1       31.21       35.90      1.08 o 
  13   3   1      107.98      105.17      2.85 o 
  14   3   1        2.68        2.41      2.16 o 
  15   3   1       92.76       97.23      3.70 o 
  16   3   1        0.27       -1.44      1.50 o 
  17   3   1        2.86        1.96      1.79 o 
  18   3   1        0.18        1.93      1.49 o 
  19   3   1        1.05        1.85      1.52 o 
 -19   4   1       10.77       12.27      2.97 o 
 -18   4   1        1.45        6.11      2.45 o 
 -17   4   1       13.69        9.98      2.12 o 
 -16   4   1        0.33       -0.65      1.60 o 
 -15   4   1       53.01       48.04      2.99 o 
 -14   4   1       30.36       31.58      3.64 o 
 -13   4   1       45.30       45.16      1.25 o 
 -12   4   1      223.70      232.00      3.66 o 
 -11   4   1        0.35        1.25      0.80 o 
 -10   4   1      390.27      403.37      8.89 o 
  -9   4   1        1.84       -0.09      0.96 o 
  -8   4   1       97.57      104.79      4.70 o 
  -7   4   1      102.50      122.72      5.03 o 
  -6   4   1        0.63        0.82      0.57 o 
  -5   4   1     2141.10     2128.20     57.52 o 
  -4   4   1       24.33       35.61      1.51 o 
  -3   4   1     3846.35     4062.30     53.87 o 
  -2   4   1        8.64       17.26      0.73 o 
  -1   4   1      884.52      948.41     18.17 o 
   0   4   1        1.24        6.29      0.43 o 
   1   4   1        0.03        1.18      0.40 o 
   2   4   1      173.53      126.30      2.41 o 
   3   4   1      930.08      899.76     14.23 o 
   4   4   1     1833.70     1912.35     25.57 o 
   5   4   1      690.56      720.97      9.96 o 
   6   4   1      616.46      640.61     13.24 o 
   7   4   1      176.63      201.80      7.24 o 
   9   4   1      173.75      181.94      4.71 o 
  10   4   1      153.69      152.09      4.28 o 
  11   4   1      166.73      170.93      4.23 o 
  12   4   1      139.40      139.30      2.39 o 
  13   4   1       19.94       21.34      1.31 o 
  14   4   1      123.51      122.98      3.85 o 
  15   4   1        2.06        1.95      1.28 o 
  16   4   1       43.24       42.87      2.81 o 
  17   4   1       17.62       12.55      2.02 o 
  18   4   1       11.28        9.27      1.95 o 
  19   4   1       21.39       24.02      3.66 o 
 -19   5   1        3.40       -0.29      1.84 o 
 -18   5   1        7.56        9.03      2.80 o 
 -17   5   1        0.14        0.90      2.01 o 
 -16   5   1       11.41       11.65      2.75 o 
 -15   5   1       77.92       80.54      5.22 o 
 -14   5   1        0.01       -0.40      0.95 o 
 -13   5   1       69.00       73.43      2.11 o 
 -12   5   1        0.71        1.32      0.82 o 
 -11   5   1        0.94        0.58      0.88 o 
 -10   5   1       24.62       27.51      3.03 o 
  -9   5   1       23.47       19.28      1.95 o 
  -8   5   1       45.86       50.16      3.19 o 
  -7   5   1      416.94      373.00     12.00 o 
  -6   5   1      673.99      644.01     15.52 o 
  -5   5   1        3.93        0.92      1.07 o 
  -4   5   1      178.08      155.97      5.55 o 
  -3   5   1     1224.67     1474.60     27.09 o 
  -2   5   1      121.89      140.56      2.70 o 
  -1   5   1      447.70      483.05      7.91 o 
   0   5   1     1095.63     1190.59     16.11 o 
   1   5   1      111.19      100.48      2.11 o 
   2   5   1      351.07      359.99      6.09 o 
   3   5   1      130.11      153.90      2.94 o 
   4   5   1       13.88       15.13      0.46 o 
   5   5   1      294.11      302.76      6.92 o 
   6   5   1       10.29       13.03      1.13 o 
   8   5   1       10.29       12.30      1.74 o 
   9   5   1      331.34      293.06      6.91 o 
  10   5   1        2.25        2.57      0.91 o 
  11   5   1        5.00        6.52      0.80 o 
  12   5   1        0.25        1.42      0.62 o 
  13   5   1        4.65        4.70      0.79 o 
  14   5   1        2.31        1.76      2.00 o 
  15   5   1       22.59       23.98      2.77 o 
  16   5   1        3.51        6.77      6.77 o 
  17   5   1        8.53        6.79      2.42 o 
  18   5   1        0.15       -0.87      1.74 o 
  19   5   1        1.28        3.04      2.21 o 
 -19   6   1        8.01        7.02      2.58 o 
 -18   6   1        0.04       -1.61      1.80 o 
 -17   6   1       27.06       20.05      3.41 o 
 -16   6   1       17.06       16.98      2.35 o 
 -15   6   1       39.22       34.62      2.85 o 
 -14   6   1      132.65      139.31      3.01 o 
 -13   6   1       65.59       65.08      1.97 o 
 -12   6   1      183.19      192.82      4.06 o 
 -11   6   1       34.94       33.24      2.14 o 
 -10   6   1       90.34       90.22      3.23 o 
  -9   6   1      198.54      183.42      4.98 o 
  -8   6   1      286.77      295.06     10.31 o 
  -7   6   1     1156.40     1106.74     31.59 o 
  -6   6   1      350.86      388.15      8.77 o 
  -5   6   1     1156.56     1159.13     24.27 o 
  -4   6   1        5.04        5.23      0.81 o 
  -3   6   1      636.21      640.41     10.44 o 
  -2   6   1       90.32       74.86      2.08 o 
  -1   6   1      791.52      790.00     12.67 o 
   0   6   1      664.79      676.23     10.12 o 
   1   6   1      202.44      200.05      6.85 o 
   2   6   1     1333.50     1367.79     21.48 o 
   3   6   1       51.96       50.66      1.68 o 
   4   6   1      131.45      133.91      7.30 o 
   5   6   1      597.63      587.82     13.32 o 
   6   6   1        3.41        4.31      1.96 o 
   8   6   1       49.35       43.26      2.85 o 
   9   6   1      507.19      480.53     15.16 o 
  10   6   1        3.65        5.28      1.17 o 
  11   6   1       47.97       47.34      1.52 o 
  12   6   1      240.06      251.37      4.10 o 
  13   6   1        4.42        3.46      1.25 o 
  14   6   1      157.95      176.13      3.53 o 
  15   6   1       11.82       10.80      2.16 o 
  16   6   1       80.36       87.90      4.70 o 
  17   6   1        3.60        5.00      3.51 o 
  18   6   1       27.94       31.65      3.92 o 
  19   6   1        5.50        3.65      2.30 o 
 -19   7   1        0.26        0.00      1.87 o 
 -18   7   1        9.12       11.02      2.77 o 
 -17   7   1        0.34       -0.96      1.56 o 
 -16   7   1        2.63        1.99      1.58 o 
 -15   7   1       12.08       14.28      1.06 o 
 -14   7   1       12.72       12.50      1.42 o 
 -13   7   1       14.58       17.29      1.64 o 
 -12   7   1        3.80        3.52      1.10 o 
 -11   7   1      142.04      138.81      3.25 o 
 -10   7   1       27.39       25.76      1.59 o 
  -9   7   1       51.37       49.61      2.38 o 
  -8   7   1        9.94        7.81      2.04 o 
  -7   7   1      364.40      363.39      9.04 o 
  -6   7   1        2.86        1.34      0.91 o 
  -5   7   1      580.42      572.12     12.23 o 
  -4   7   1      286.25      282.54      5.06 o 
  -3   7   1       27.30       27.79      1.00 o 
  -2   7   1       40.93       51.02      1.45 o 
  -1   7   1        7.59       12.31      1.08 o 
   0   7   1      201.70      249.32      3.94 o 
   1   7   1        6.11        5.21      0.55 o 
   2   7   1      855.49      925.80     14.89 o 
   3   7   1      173.91      175.00      3.45 o 
   4   7   1       99.84       97.03      2.96 o 
   5   7   1        8.09        5.46      1.16 o 
   6   7   1        5.57        4.12      1.26 o 
   7   7   1       35.15       36.67      2.82 o 
   8   7   1       33.12       39.03      2.07 o 
   9   7   1        0.11        0.07      1.05 o 
  10   7   1      113.73      113.73      3.32 o 
  11   7   1        2.41        2.02      0.80 o 
  12   7   1       30.67       31.36      1.55 o 
  13   7   1        1.85        1.47      0.77 o 
  14   7   1        2.06        2.11      0.89 o 
  15   7   1        1.00        0.59      0.71 o 
  16   7   1        1.08        0.46      2.79 o 
  17   7   1       20.42       21.88     10.23 o 
  18   7   1        4.03        3.99      2.31 o 
  19   7   1        4.18        4.84      2.44 o 
 -19   8   1       16.57       14.81      3.07 o 
 -18   8   1        0.32       -1.21      3.40 o 
 -17   8   1       16.78       20.07      3.97 o 
 -16   8   1        2.15        3.95      1.80 o 
 -15   8   1       17.73       16.20      1.20 o 
 -14   8   1      117.30      119.73      3.17 o 
 -13   8   1       36.65       36.91      2.89 o 
 -12   8   1      340.52      364.25      7.52 o 
 -11   8   1        3.42        4.92      0.86 o 
 -10   8   1       35.72       39.30      1.67 o 
  -9   8   1      170.81      164.68      4.89 o 
  -8   8   1        8.42        5.30      1.11 o 
  -7   8   1      630.76      629.91     13.79 o 
  -6   8   1       87.15       88.58      3.21 o 
  -5   8   1     1116.28     1121.73     22.64 o 
  -4   8   1       97.94       80.86      2.19 o 
  -3   8   1     1133.47     1066.17     27.87 o 
  -2   8   1      983.58     1046.30     16.82 o 
  -1   8   1      142.21      140.67      3.62 o 
   0   8   1     1145.32     1247.18     24.26 o 
   1   8   1       29.72       26.31      1.29 o 
   2   8   1     2051.13     1972.61     30.87 o 
   3   8   1       10.72       10.21      0.85 o 
   4   8   1     1088.73     1009.95     16.32 o 
   5   8   1      582.47      578.76     17.73 o 
   6   8   1      124.77      126.95      5.65 o 
   7   8   1     1133.94     1114.12     18.18 o 
   8   8   1       26.03       24.49      2.39 o 
   9   8   1      322.40      299.56      6.32 o 
  10   8   1        1.64        3.05      1.00 o 
  11   8   1       75.61       69.40      2.31 o 
  12   8   1       93.03       93.66      2.53 o 
  13   8   1       26.10       24.88      1.45 o 
  14   8   1       75.45       76.39      2.32 o 
  15   8   1        2.23        0.42      1.48 o 
  16   8   1       46.32       44.47      3.27 o 
  17   8   1        6.89        7.39      2.38 o 
  18   8   1       18.08       57.13     10.67 o 
 -18   9   1        2.79        0.37      1.79 o 
 -17   9   1        1.66       -0.15      2.04 o 
 -16   9   1        0.41       -0.09      0.68 o 
 -15   9   1        5.85        5.51      0.98 o 
 -14   9   1        0.29        0.47      1.11 o 
 -13   9   1        0.10        0.13      1.02 o 
 -12   9   1        4.04        2.15      1.08 o 
 -11   9   1        7.66        3.91      0.95 o 
 -10   9   1       59.86       56.69      2.00 o 
  -9   9   1       13.50       16.26      1.42 o 
  -8   9   1       68.32       65.68      2.88 o 
  -7   9   1        4.67        7.13      1.00 o 
  -6   9   1      118.02      124.94      4.11 o 
  -5   9   1       11.16       10.22      1.27 o 
  -4   9   1       27.01       19.91      0.95 o 
  -3   9   1       95.90       81.59      3.29 o 
  -2   9   1      665.43      609.55     12.53 o 
  -1   9   1      879.28      837.19     28.10 o 
   0   9   1       33.08       30.00      2.55 o 
   1   9   1     1003.88      980.25     19.45 o 
   2   9   1      225.60      201.94      6.58 o 
   3   9   1       64.14       84.69      2.56 o 
   4   9   1       49.11       51.83      1.76 o 
   5   9   1      283.19      257.36      6.63 o 
   6   9   1       13.18       18.04      1.61 o 
   7   9   1      130.51      132.62      3.46 o 
   8   9   1      152.32      154.14      4.72 o 
   9   9   1        2.03        2.85      1.19 o 
  10   9   1      285.88      277.93      6.23 o 
  11   9   1        0.04       -1.12      1.12 o 
  12   9   1        6.65        7.69      1.32 o 
  13   9   1        0.03        0.10      0.77 o 
  14   9   1       47.26       48.14      1.95 o 
  15   9   1        4.57        3.90      1.08 o 
  16   9   1        0.74        0.08      0.68 o 
  17   9   1        7.24        6.39      2.28 o 
  18   9   1        3.47       28.01      9.06 o 
 -18  10   1        2.06        1.71      3.26 o 
 -17  10   1        7.07       10.68      2.20 o 
 -16  10   1        2.63        2.27      0.81 o 
 -15  10   1        1.02        1.18      0.81 o 
 -14  10   1        2.74        1.48      1.46 o 
 -13  10   1       13.75       13.18      4.44 o 
 -12  10   1       13.88       17.73      1.74 o 
 -11  10   1       33.13       36.94      2.14 o 
 -10  10   1       55.89       57.75      2.18 o 
  -9  10   1       15.31       16.01      1.26 o 
  -8  10   1       21.14       21.83      1.59 o 
  -7  10   1       39.76       37.06      4.00 o 
  -6  10   1       88.56       87.49      3.28 o 
  -5  10   1       40.46       42.57      2.26 o 
  -4  10   1      285.94      288.20     10.24 o 
  -3  10   1       17.54       21.33      1.26 o 
  -2  10   1      103.63      118.23      3.37 o 
  -1  10   1       40.93       40.02      2.22 o 
   0  10   1       94.64       96.44      2.99 o 
   1  10   1        5.43        8.14      0.95 o 
   2  10   1      170.94      171.21      4.45 o 
   3  10   1      291.02      287.94      6.61 o 
   4  10   1       24.19       21.96      1.50 o 
   5  10   1      196.22      206.45      5.77 o 
   6  10   1        0.15        0.21      0.68 o 
   7  10   1       10.91        9.81      1.27 o 
   8  10   1        0.21        1.37      0.85 o 
   9  10   1       23.34       24.17      2.37 o 
  10  10   1       30.83       33.18      2.08 o 
  11  10   1       21.15       20.62      2.19 o 
  12  10   1       44.92       47.97      7.85 o 
  13  10   1        3.01        1.89      1.01 o 
  14  10   1        3.20        2.81      1.02 o 
  15  10   1        4.64        3.00      0.98 o 
  16  10   1        0.03       -1.00      1.20 o 
  17  10   1        1.18        3.72      2.11 o 
  18  10   1        0.94       12.90      8.59 o 
 -18  11   1        7.26        0.86      3.45 o 
 -17  11   1        4.88        3.51      1.66 o 
 -16  11   1        2.56        1.78      0.94 o 
 -15  11   1        3.81        2.84      1.05 o 
 -14  11   1       10.16       13.01      2.16 o 
 -13  11   1        7.53        6.10      1.81 o 
 -12  11   1       21.85       26.20      2.02 o 
 -11  11   1       37.16       37.42      2.23 o 
 -10  11   1      233.80      232.65      5.39 o 
  -9  11   1       12.56       15.33      1.27 o 
  -8  11   1       86.83       82.32      2.44 o 
  -7  11   1       21.16       25.66      1.47 o 
  -6  11   1       56.43       52.54      3.30 o 
  -5  11   1        8.41        9.66      1.91 o 
  -4  11   1       26.30       34.19      2.95 o 
  -3  11   1      582.30      550.29     11.64 o 
  -2  11   1      108.24       91.60      2.93 o 
  -1  11   1     1558.60     1476.09     28.94 o 
   0  11   1        0.50        1.74      0.73 o 
   1  11   1      649.01      622.21     13.07 o 
   2  11   1      114.44      106.57      3.27 o 
   3  11   1       98.47      117.25      3.43 o 
   4  11   1       65.68       59.90      3.88 o 
   5  11   1        1.07        2.47      1.39 o 
   6  11   1      292.29      297.08      7.51 o 
   7  11   1       35.78       40.08      2.39 o 
   8  11   1      242.47      235.77      5.55 o 
   9  11   1       13.40       14.62      1.58 o 
  10  11   1      107.69      113.02      4.53 o 
  11  11   1        0.31       -0.01      1.25 o 
  12  11   1        0.23       -0.01      1.33 o 
  13  11   1        4.27        5.14      1.21 o 
  14  11   1        5.86        6.55      1.21 o 
  15  11   1       15.71       12.53      1.42 o 
  16  11   1        1.92        0.20      0.88 o 
  17  11   1        3.39        0.47      1.76 o 
 -17  12   1        0.12        2.01      2.82 o 
 -16  12   1        0.13        0.13      0.88 o 
 -15  12   1        3.85        2.79      1.05 o 
 -14  12   1        9.49        8.98      1.96 o 
 -13  12   1        6.83        6.32      1.79 o 
 -12  12   1        2.53        3.05      1.50 o 
 -11  12   1      145.83      155.66      4.42 o 
 -10  12   1       17.75       20.03      1.77 o 
  -9  12   1        4.83        4.32      0.99 o 
  -8  12   1       21.61       23.76      1.51 o 
  -7  12   1      110.63      119.57      3.02 o 
  -6  12   1        3.30        3.78      1.04 o 
  -5  12   1       27.69       31.61      3.07 o 
  -4  12   1       11.31       13.88      2.12 o 
  -3  12   1       12.89       10.84      1.12 o 
  -2  12   1       68.17       72.66      2.65 o 
  -1  12   1        5.30        3.93      0.88 o 
   0  12   1       15.00       13.85      1.28 o 
   1  12   1       44.36       53.05      2.24 o 
   2  12   1      334.84      314.98      7.40 o 
   3  12   1        0.53        1.30      1.76 o 
   4  12   1       55.60       53.04      3.72 o 
   5  12   1       13.32       13.72      2.34 o 
   6  12   1        4.44        6.03      1.09 o 
   7  12   1       14.95       18.24      1.62 o 
   8  12   1       56.87       57.00      2.54 o 
   9  12   1       16.56       13.22      1.65 o 
  10  12   1        6.79        7.87      2.41 o 
  11  12   1        1.41        0.93      1.41 o 
  12  12   1        2.27        3.11      1.87 o 
  13  12   1        5.34        3.93      2.76 o 
  14  12   1        0.01       -0.34      0.90 o 
  15  12   1        0.41        0.46      0.95 o 
  16  12   1        0.74       -0.28      0.93 o 
  17  12   1        0.01       -3.99      3.99 o 
 -17  13   1        2.87        3.45      1.99 o 
 -16  13   1       15.96       15.07      1.50 o 
 -15  13   1        1.23        0.81      0.98 o 
 -14  13   1        0.79       -0.56      1.37 o 
 -13  13   1       18.42       13.90      2.29 o 
 -12  13   1       16.41       20.56      1.96 o 
 -11  13   1      116.39      125.44      4.00 o 
 -10  13   1       57.85       63.93      2.79 o 
  -9  13   1      178.61      178.03      4.65 o 
  -8  13   1       72.45       72.92      2.55 o 
  -7  13   1       69.33       72.20      2.53 o 
  -6  13   1       45.74       53.25      1.70 o 
  -5  13   1       35.85       36.78      1.59 o 
  -4  13   1       89.53       91.72      5.15 o 
  -3  13   1      175.23      160.27      4.43 o 
  -2  13   1      162.38      165.24      4.61 o 
  -1  13   1       60.21       52.69      2.33 o 
   0  13   1       57.82       53.19      2.36 o 
   1  13   1      175.25      161.79      4.84 o 
   2  13   1       22.95       25.29      1.62 o 
   3  13   1      209.54      204.98      5.35 o 
   4  13   1       96.52      104.51      3.42 o 
   5  13   1        0.60        2.37      0.87 o 
   6  13   1       25.43       31.78      1.59 o 
   7  13   1        5.49        5.82      1.26 o 
   8  13   1       47.62       47.52      2.50 o 
   9  13   1       19.20       18.32      2.27 o 
  10  13   1       86.52       89.73      4.23 o 
  11  13   1       79.12       84.86      4.14 o 
  12  13   1       19.99       24.64      2.67 o 
  13  13   1       11.12       10.24      2.07 o 
  14  13   1        0.00       -0.44      0.92 o 
  15  13   1        0.03        0.89      0.96 o 
  16  13   1        7.03        5.50      1.17 o 
 -16  14   1        1.19        1.72      1.23 o 
 -15  14   1        2.83        1.54      1.06 o 
 -14  14   1        4.24        5.37      4.23 o 
 -13  14   1        5.03        4.52      1.78 o 
 -12  14   1        4.66        5.58      1.92 o 
 -11  14   1        1.89        2.24      1.21 o 
 -10  14   1        0.45       -0.09      1.39 o 
  -9  14   1        6.98        5.72      1.31 o 
  -8  14   1        0.96        1.36      1.06 o 
  -7  14   1       16.77       17.39      1.34 o 
  -6  14   1        4.39        3.98      0.93 o 
  -5  14   1       21.98       19.07      1.29 o 
  -4  14   1        1.74        1.30      0.68 o 
  -3  14   1       50.50       49.74      1.73 o 
  -2  14   1       26.65       20.81      1.20 o 
  -1  14   1        5.07        5.38      0.84 o 
   0  14   1        0.89        0.33      0.41 o 
   1  14   1       21.32       24.26      1.31 o 
   2  14   1        0.84        1.17      0.75 o 
   3  14   1       21.48       24.04      1.41 o 
   4  14   1        3.77        3.58      0.87 o 
   5  14   1       71.29       70.51      2.56 o 
   6  14   1       16.05       18.32      1.73 o 
   7  14   1       70.31       76.47      2.80 o 
   8  14   1        1.54        0.64      1.37 o 
   9  14   1        2.21        3.86      1.62 o 
  10  14   1        8.74       11.74      2.12 o 
  11  14   1       20.23       17.97      2.45 o 
  12  14   1       18.86       21.03      2.56 o 
  13  14   1        0.03       -0.44      1.41 o 
  14  14   1       16.85       13.52      1.59 o 
  15  14   1        0.00       -0.96      0.96 o 
  16  14   1        3.21        1.39      1.22 o 
 -15  15   1        0.62        0.07      0.96 o 
 -14  15   1        0.20        0.07      1.55 o 
 -13  15   1        1.13        2.05      2.62 o 
 -12  15   1       13.28       17.50      4.41 o 
 -11  15   1        8.42        8.54      1.60 o 
 -10  15   1       76.39       79.72      3.26 o 
  -9  15   1       11.70       11.91      1.60 o 
  -8  15   1       35.50       38.00      1.91 o 
  -7  15   1       58.65       58.45      2.42 o 
  -6  15   1        1.72        0.60      0.91 o 
  -5  15   1        0.54        0.89      0.92 o 
  -4  15   1        4.38        6.15      1.10 o 
  -3  15   1      198.64      188.91      4.55 o 
  -2  15   1       25.32       26.41      1.06 o 
  -1  15   1       66.93       58.46      1.56 o 
   0  15   1        0.00       -0.37      0.37 o 
   1  15   1        8.10        7.86      1.06 o 
   2  15   1        1.30        2.11      0.59 o 
   3  15   1        9.94       10.40      1.07 o 
   4  15   1        8.63        7.68      1.07 o 
   5  15   1        9.35        9.68      1.49 o 
   6  15   1       71.06       72.50      5.04 o 
   7  15   1       14.68       14.38      1.86 o 
   8  15   1       46.84       48.82      2.48 o 
   9  15   1        5.96        5.28      1.69 o 
  10  15   1        1.42        0.04      1.49 o 
  11  15   1       15.63       16.47      2.42 o 
  12  15   1        0.01       -1.36      1.36 o 
  13  15   1        2.12        1.33      1.70 o 
  14  15   1        1.01        0.68      1.04 o 
  15  15   1        0.76       -0.21      1.02 o 
 -15  16   1        4.54        2.19      1.77 o 
 -14  16   1       11.50       11.55      2.42 o 
 -13  16   1        1.13        2.21      1.68 o 
 -12  16   1       25.68       29.69      3.23 o 
 -11  16   1        0.30        1.02      1.54 o 
 -10  16   1       88.86       94.92      4.64 o 
  -9  16   1        0.01       -0.42      1.27 o 
  -8  16   1       15.88       18.19      1.49 o 
  -7  16   1       36.57       41.81      3.02 o 
  -6  16   1       27.86       29.64      1.91 o 
  -5  16   1      203.16      209.36      4.86 o 
  -4  16   1        5.08        3.32      1.60 o 
  -3  16   1      257.62      261.00      4.74 o 
  -2  16   1        5.07        6.84      0.82 o 
  -1  16   1      109.70      112.33      2.48 o 
   0  16   1        0.03       -0.01      0.65 o 
   1  16   1        9.03        9.79      0.88 o 
   2  16   1       15.70       18.81      1.11 o 
   3  16   1      225.84      225.26      4.70 o 
   4  16   1      109.20      116.88      3.81 o 
   5  16   1       89.74       89.58      4.39 o 
   6  16   1      108.75      122.71      4.34 o 
   7  16   1        0.03       -1.05      1.05 o 
   8  16   1        0.32       -0.70      0.94 o 
   9  16   1        1.12        2.44      2.30 o 
  10  16   1       58.60       62.73      4.09 o 
  11  16   1        9.44       11.55      3.88 o 
  12  16   1       44.34       45.07      3.46 o 
  13  16   1        3.16        4.24      1.76 o 
  14  16   1       18.12       17.73      3.70 o 
 -14  17   1        0.03        1.19      2.61 o 
 -13  17   1        0.04        0.29      1.62 o 
 -12  17   1        0.78        0.17      1.56 o 
 -11  17   1        0.04       -0.10      1.50 o 
 -10  17   1        0.83        2.12      1.60 o 
  -9  17   1        0.81        0.25      0.93 o 
  -8  17   1       15.49       15.59      1.67 o 
  -7  17   1        1.20        1.19      1.12 o 
  -6  17   1       17.15       17.19      2.14 o 
  -5  17   1        0.69        2.30      1.02 o 
  -4  17   1        1.51        0.58      0.76 o 
  -3  17   1        4.98        4.18      1.39 o 
  -2  17   1        1.61        1.78      1.52 o 
  -1  17   1       25.60       24.66      2.73 o 
   0  17   1        0.32       -0.43      1.07 o 
   1  17   1       73.55       66.62      4.07 o 
   2  17   1        0.26        2.17      0.84 o 
   3  17   1       36.29       37.10      2.37 o 
   4  17   1        4.33        4.77      1.23 o 
   5  17   1        0.10       -0.29      0.97 o 
   6  17   1        6.59        7.89      1.94 o 
   7  17   1        0.15       -0.59      1.13 o 
   8  17   1       17.28       14.79      2.04 o 
   9  17   1        0.97        2.76      1.21 o 
  10  17   1       18.31       18.27      2.56 o 
  11  17   1        0.00       -1.21      1.50 o 
  12  17   1        0.42        0.70      1.61 o 
  13  17   1        0.01       -0.21      1.08 o 
  14  17   1        1.97        0.96      1.38 o 
 -13  18   1        4.44        5.08      2.85 o 
 -12  18   1       21.01       22.16      5.25 o 
 -11  18   1        0.13       -1.15      1.50 o 
 -10  18   1       32.00       33.33      2.32 o 
  -9  18   1        2.13        1.15      1.05 o 
  -8  18   1        4.80        4.49      1.26 o 
  -7  18   1       33.91       35.23      2.25 o 
  -6  18   1        5.43        4.96      1.46 o 
  -5  18   1      181.60      180.23      3.96 o 
  -4  18   1        6.96        6.95      1.18 o 
  -3  18   1      169.80      159.73      3.87 o 
  -2  18   1       24.28       24.51      1.46 o 
  -1  18   1       33.89       37.61      3.83 o 
   0  18   1       54.44       60.23      3.51 o 
   1  18   1        2.68        1.78      1.25 o 
   2  18   1       64.90       66.98      2.24 o 
   3  18   1       68.27       67.34      2.39 o 
   4  18   1      149.64      149.33     11.23 o 
   5  18   1       66.03       69.94      3.10 o 
   6  18   1      100.62      106.92      3.94 o 
   7  18   1       26.53       25.83      2.81 o 
   8  18   1        0.00       -0.52      1.20 o 
   9  18   1       22.70       34.93      2.77 o 
  10  18   1       15.26       13.75      2.34 o 
  11  18   1       12.00        6.58      2.00 o 
  12  18   1       12.26       12.09      2.29 o 
  13  18   1        3.54        4.50      1.59 o 
 -12  19   1        3.05        4.06      1.65 o 
 -11  19   1        0.15       -0.32      1.18 o 
 -10  19   1        0.88        0.75      1.35 o 
  -9  19   1        0.02       -1.20      1.20 o 
  -8  19   1        0.02        2.16      1.11 o 
  -7  19   1        0.60       -0.81      0.81 o 
  -6  19   1       13.80       11.38      1.28 o 
  -5  19   1       22.53       22.88      1.55 o 
  -4  19   1        8.59        8.72      2.69 o 
  -3  19   1       12.80       14.93      1.31 o 
  -2  19   1        2.53        2.49      0.81 o 
  -1  19   1        6.79        8.52      1.77 o 
   0  19   1        3.96        5.27      1.56 o 
   1  19   1       10.30       10.17      1.78 o 
   2  19   1       24.93       24.25      1.37 o 
   3  19   1        1.06       -0.56      1.14 o 
   4  19   1        1.54        1.26      1.10 o 
   5  19   1        2.66        2.78      2.43 o 
   6  19   1        1.18        1.20      1.10 o 
   7  19   1        2.61        3.07      1.24 o 
   8  19   1        7.99        4.58      1.35 o 
   9  19   1        2.70        1.84      1.11 o 
  10  19   1        8.05        6.65      1.75 o 
  11  19   1        5.72        4.83      1.31 o 
  12  19   1        0.03       -0.18      1.68 o 
 -11  20   1        4.37        3.18      1.60 o 
 -10  20   1        0.02       -0.15      1.26 o 
  -9  20   1        3.97        5.48      1.70 o 
  -8  20   1        1.51        1.23      0.95 o 
  -7  20   1       31.91       35.21      1.90 o 
  -6  20   1        1.04        1.14      0.87 o 
  -5  20   1       27.63       27.21      1.93 o 
  -4  20   1        0.73        0.66      0.83 o 
  -3  20   1       10.89        9.38      1.06 o 
  -2  20   1        6.66        3.95      1.50 o 
  -1  20   1        0.24       -0.48      1.25 o 
   0  20   1       31.02       29.25      2.54 o 
   1  20   1        4.75        5.00      1.55 o 
   2  20   1       41.44       39.53      2.83 o 
   3  20   1        9.74        8.56      1.87 o 
   4  20   1       14.93       16.32      1.61 o 
   5  20   1       15.67       14.81      2.41 o 
   6  20   1        2.26        3.96      1.28 o 
   7  20   1       18.90       18.24      1.91 o 
   8  20   1        0.46        0.77      1.14 o 
   9  20   1        5.50        5.54      1.48 o 
  10  20   1        1.02        1.62      1.14 o 
  11  20   1        0.15       -1.06      1.06 o 
 -10  21   1        0.19        1.84      1.24 o 
  -9  21   1        0.02        0.37      1.05 o 
  -8  21   1        1.92        1.22      1.02 o 
  -7  21   1        0.18       -0.51      0.88 o 
  -6  21   1        3.25        1.49      1.02 o 
  -5  21   1        4.81        3.30      1.19 o 
  -4  21   1        3.28        4.76      0.96 o 
  -3  21   1        8.59       12.13      3.87 o 
  -2  21   1        1.23        2.45      1.41 o 
  -1  21   1        5.88        7.46      1.74 o 
   0  21   1        4.54        7.18      2.44 o 
   1  21   1       16.26       16.89      2.20 o 
   2  21   1        6.05        4.41      2.27 o 
   3  21   1       20.40       24.75      3.55 o 
   4  21   1        0.00        0.71      1.23 o 
   5  21   1        2.81        1.52      1.03 o 
   6  21   1        0.44        0.30      1.10 o 
   7  21   1        0.72        2.03      1.17 o 
   8  21   1        2.88        2.47      1.25 o 
   9  21   1        2.74        2.82      1.28 o 
  -8  22   1        0.34        0.42      1.09 o 
  -7  22   1        8.16       10.00      1.50 o 
  -6  22   1        0.08       -0.36      0.87 o 
  -5  22   1       12.04       14.53      4.41 o 
  -4  22   1        0.20        1.08      1.32 o 
  -3  22   1       10.46        8.88      1.84 o 
  -2  22   1        1.78       -0.43      1.34 o 
  -1  22   1        0.40        0.31      1.29 o 
   0  22   1        0.06       -1.62      2.25 o 
   1  22   1        4.43        5.46      2.28 o 
   2  22   1        7.62        9.08      2.55 o 
   3  22   1        0.40        1.24      1.88 o 
   4  22   1        4.04        5.98      2.36 o 
   5  22   1        0.01        1.64      1.99 o 
   6  22   1        0.26       -0.49      1.22 o 
   7  22   1        1.51        0.53      1.55 o 
   8  22   1        0.03       -1.01      1.01 o 
  -6  23   1        7.65        8.33      2.65 o 
  -5  23   1        4.17        4.13      1.58 o 
  -4  23   1        0.41       -0.43      1.30 o 
  -3  23   1        0.16       -1.16      1.27 o 
  -2  23   1        0.68        1.22      1.40 o 
  -1  23   1       22.18       21.84      2.84 o 
   0  23   1        1.16        1.61      2.25 o 
   1  23   1       19.09       23.06      3.57 o 
   2  23   1        5.09        6.92      2.41 o 
   3  23   1        0.84       -0.61      1.71 o 
   4  23   1        0.01       -0.80      1.85 o 
   5  23   1        0.52        0.43      1.85 o 
  -2  24   1        0.21        0.16      1.62 o 
  -1  24   1        2.48        3.12      1.55 o 
   0  24   1        0.09       -1.17      1.79 o 
   1  24   1        0.13        0.14      1.98 o 
 -20   0   2        2.48        1.25      2.16 o 
 -19   0   2        6.40        7.73      2.65 o 
 -18   0   2       39.04       29.39      3.83 o 
 -17   0   2       52.08       59.45      5.00 o 
 -16   0   2       13.21       11.34      2.71 o 
 -15   0   2      133.39      146.13      7.27 o 
 -14   0   2        0.68       -0.64      1.51 o 
 -13   0   2        0.11        4.16      1.83 o 
 -12   0   2        6.44        5.89      1.01 o 
 -11   0   2        2.80        2.50      1.01 o 
 -10   0   2      615.95      562.22     16.42 o 
  -9   0   2       89.54       84.45      3.61 o 
  -8   0   2     1595.48     1566.96     42.55 o 
  -7   0   2      113.09      122.63      4.41 o 
  -6   0   2      251.15      314.14      9.38 o 
  -5   0   2       40.42       47.39      2.15 o 
  -4   0   2        7.45        7.71      0.82 o 
  -3   0   2      240.15      300.35      8.66 o 
  -2   0   2     2817.93     2982.25     55.81 o 
  -1   0   2     4862.10     4593.02    181.80 o 
   0   0   2     7975.36     7788.06    145.89 o 
   1   0   2    11737.93    10230.78    191.44 o 
   2   0   2      642.00      557.64     21.93 o 
   3   0   2     1536.23     1790.63     57.90 o 
   4   0   2     1078.11     1077.05     23.40 o 
   5   0   2       51.29       46.45      2.19 o 
   6   0   2      741.96      763.10     21.35 o 
   7   0   2     1387.36     1493.21     40.70 o 
   8   0   2       46.33       50.25      2.68 o 
   9   0   2      801.52      814.03     23.18 o 
  11   0   2      402.97      419.27     12.97 o 
  12   0   2       23.49       24.39      1.73 o 
  13   0   2      113.43      114.08      5.77 o 
  14   0   2      157.47      162.06      7.45 o 
  15   0   2        4.86        7.19      2.33 o 
  16   0   2       39.59       46.74      4.37 o 
  17   0   2        0.82        1.83      2.01 o 
  18   0   2       18.26       27.31      3.68 o 
  19   0   2        0.06        0.86      2.03 o 
 -20   1   2        1.66        1.44      3.01 o 
 -19   1   2        0.22        3.26      1.56 o 
 -18   1   2        0.24       -1.09      1.29 o 
 -17   1   2        0.23       -0.92      1.26 o 
 -16   1   2       20.10       23.77      2.35 o 
 -15   1   2        4.74        5.55      1.61 o 
 -14   1   2        9.46        9.01      2.22 o 
 -13   1   2       41.79       42.11      1.92 o 
 -12   1   2       35.95       34.58      1.64 o 
 -11   1   2        1.65        4.01      1.17 o 
 -10   1   2        0.77        0.57      1.02 o 
  -9   1   2      193.90      175.15      4.29 o 
  -8   1   2      125.41      123.08      3.88 o 
  -7   1   2      542.30      525.06     10.66 o 
  -6   1   2       38.92       47.18      2.09 o 
  -5   1   2      323.40      333.93      5.67 o 
  -4   1   2       97.37       91.88      1.91 o 
  -3   1   2        2.28        5.25      0.65 o 
  -2   1   2        0.28        0.56      0.25 o 
  -1   1   2      420.99      422.72      6.81 o 
   0   1   2     5658.50     5489.12     72.82 o 
   1   1   2     1922.38     1930.71     25.67 o 
   2   1   2     2255.80     2413.56     37.01 o 
   3   1   2      506.43      540.39      8.73 o 
   4   1   2        5.57        5.68      0.79 o 
   5   1   2       13.42       11.37      0.65 o 
   6   1   2       39.57       39.00      1.48 o 
   7   1   2        0.76        2.17      0.60 o 
   8   1   2      161.30      176.37      4.36 o 
   9   1   2       45.65       43.95      1.82 o 
  10   1   2       13.14       16.75      1.16 o 
  11   1   2       39.87       37.95      1.79 o 
  12   1   2        2.61        2.12      0.83 o 
  13   1   2        2.00        2.99      1.12 o 
  14   1   2        0.16        1.32      1.23 o 
  15   1   2        0.08       -1.05      1.05 o 
  16   1   2        7.52        6.37      2.23 o 
  17   1   2        6.69        5.33      1.67 o 
  18   1   2        1.88        2.02      1.46 o 
  19   1   2        0.12        1.28      1.50 o 
 -20   2   2        0.46       -0.21      1.61 o 
 -19   2   2       11.30       12.81      2.09 o 
 -18   2   2        7.46        3.42      1.60 o 
 -17   2   2       21.44       22.75      2.43 o 
 -16   2   2        1.19        0.10      1.33 o 
 -15   2   2       18.81       22.14      2.79 o 
 -14   2   2        9.83        8.81      3.79 o 
 -13   2   2        0.48        1.79      0.97 o 
 -12   2   2       79.30       73.06      3.19 o 
 -11   2   2        2.23        1.76      0.79 o 
 -10   2   2      599.94      569.22     17.15 o 
  -9   2   2       61.72       63.81      2.06 o 
  -8   2   2      529.13      529.18     10.79 o 
  -7   2   2      319.61      320.41      6.82 o 
  -6   2   2       21.27       25.16      1.06 o 
  -5   2   2       73.89      102.42      3.60 o 
  -4   2   2      522.21      552.87      8.95 o 
  -3   2   2      353.67      324.43      5.42 o 
  -2   2   2      455.53      426.36     12.57 o 
  -1   2   2     3327.47     3310.34     50.62 o 
   0   2   2     9509.66     9054.30    174.37 o 
   1   2   2       95.68       86.97      1.50 o 
   2   2   2      170.16      146.71      2.78 o 
   3   2   2     1105.24     1193.73     18.96 o 
   4   2   2        6.85        6.53      0.77 o 
   5   2   2      136.34      156.56      3.05 o 
   6   2   2      203.73      210.61      4.81 o 
   7   2   2     1303.72     1271.88     24.66 o 
   8   2   2       58.53       54.71      1.94 o 
   9   2   2      749.60      736.78     14.92 o 
  10   2   2        3.00        1.34      0.66 o 
  11   2   2      158.15      161.80      4.07 o 
  12   2   2        6.59        6.83      1.01 o 
  13   2   2       41.57       38.32      5.10 o 
  14   2   2       61.73       61.00      3.17 o 
  15   2   2        5.63        4.97      1.54 o 
  16   2   2       56.29       60.17      4.65 o 
  17   2   2       11.98       11.08      1.94 o 
  18   2   2       24.51       24.65      2.54 o 
  19   2   2        2.05        1.54      1.49 o 
 -20   3   2        0.68        0.00      1.41 o 
 -19   3   2        0.54        0.55      1.48 o 
 -18   3   2        5.33        6.58      1.80 o 
 -17   3   2        0.12        0.97      1.37 o 
 -16   3   2        2.52        1.74      1.45 o 
 -15   3   2       22.90       25.03      2.70 o 
 -14   3   2        0.10       -0.11      1.33 o 
 -13   3   2      123.69      123.49      3.43 o 
 -12   3   2       14.39       13.36      0.78 o 
 -11   3   2        0.30       -0.65      0.65 o 
 -10   3   2        0.89        0.36      0.70 o 
  -9   3   2       15.73        9.24      1.52 o 
  -8   3   2      141.05      134.15      3.33 o 
  -7   3   2       33.89       37.62      1.28 o 
  -6   3   2      489.40      503.67      8.36 o 
  -5   3   2      195.33      181.35      5.23 o 
  -4   3   2      462.99      447.86      7.39 o 
  -3   3   2      560.69      523.35      8.50 o 
  -2   3   2        4.04        5.70      0.41 o 
  -1   3   2      306.31      372.19      6.14 o 
   0   3   2      348.29      415.91      6.82 o 
   1   3   2      216.96      215.81      5.39 o 
   2   3   2       84.90       99.18      3.50 o 
   3   3   2     1085.97     1072.50     17.19 o 
   4   3   2      466.01      460.67      7.67 o 
   5   3   2       57.15       51.97      3.02 o 
   6   3   2      545.00      622.70     12.51 o 
   7   3   2       47.34       44.68      1.63 o 
   8   3   2       23.35       36.41      1.50 o 
   9   3   2       51.44       47.78      2.05 o 
  10   3   2        0.57        2.95      1.12 o 
  11   3   2       55.68       54.14      1.57 o 
  12   3   2       36.61       36.47      1.68 o 
  13   3   2       58.67       56.99      3.75 o 
  14   3   2        0.52       -3.26      5.74 o 
  15   3   2        6.68        8.52      1.70 o 
  16   3   2        1.45        0.63      1.34 o 
  17   3   2        5.66        4.07      1.61 o 
  18   3   2        0.30        2.65      1.52 o 
  19   3   2        0.39        0.80      1.58 o 
 -19   4   2        3.26        2.84      2.23 o 
 -18   4   2        0.00       -1.07      1.79 o 
 -17   4   2       57.10       52.47      4.79 o 
 -16   4   2        0.90       -0.02      1.27 o 
 -15   4   2       26.79       25.63      2.37 o 
 -14   4   2       22.92       21.00      2.12 o 
 -13   4   2       31.07       34.99      1.26 o 
 -12   4   2       10.66        9.74      1.02 o 
 -11   4   2       38.76       44.95      2.16 o 
 -10   4   2      199.91      183.07      4.86 o 
  -9   4   2      128.63      128.47      4.83 o 
  -8   4   2     1302.16     1282.78     36.00 o 
  -7   4   2      177.34      156.10      5.98 o 
  -6   4   2      100.43       80.26      1.74 o 
  -5   4   2       87.18      104.94      2.17 o 
  -4   4   2      483.88      600.07      9.76 o 
  -3   4   2      274.17      269.59      4.69 o 
  -2   4   2      401.68      395.06      8.00 o 
  -1   4   2     2534.40     2643.93     77.87 o 
   0   4   2      428.81      425.26      6.06 o 
   1   4   2      240.64      250.06      3.78 o 
   2   4   2       20.07       13.28      1.39 o 
   3   4   2      292.90      325.20      5.60 o 
   4   4   2      108.13      131.03      3.96 o 
   5   4   2      218.19      200.99      3.81 o 
   6   4   2        2.98        4.68      0.51 o 
   7   4   2      831.43      788.61     15.67 o 
   8   4   2        9.51        4.54      1.29 o 
   9   4   2       29.47       23.70      1.54 o 
  10   4   2        0.24        1.23      1.04 o 
  11   4   2       20.46       19.04      1.16 o 
  12   4   2       24.16       26.44      1.05 o 
  13   4   2       17.80       18.42      0.98 o 
  14   4   2       74.41       83.36      3.69 o 
  15   4   2       40.71       39.64      2.62 o 
  16   4   2       23.85       27.86      2.53 o 
  17   4   2        8.08        5.56      1.85 o 
  18   4   2        6.22        4.67      1.66 o 
  19   4   2        0.05       -0.85      1.93 o 
 -19   5   2        0.13       -0.14      2.03 o 
 -18   5   2        7.28        3.25      2.26 o 
 -17   5   2        7.65        6.22      2.45 o 
 -16   5   2       21.21       19.22      3.28 o 
 -15   5   2       20.13       17.96      3.14 o 
 -14   5   2       71.16       70.44      5.63 o 
 -13   5   2       87.72       92.37      3.03 o 
 -12   5   2       42.25       43.01      1.75 o 
 -11   5   2      213.64      216.23      5.69 o 
 -10   5   2        8.89        8.80      1.21 o 
  -9   5   2      135.92      126.99      3.80 o 
  -8   5   2      180.81      187.55      7.20 o 
  -7   5   2       99.99      104.66      4.71 o 
  -6   5   2      598.66      564.67     11.94 o 
  -5   5   2      318.11      393.78      6.70 o 
  -4   5   2     1647.31     1580.22     24.71 o 
  -3   5   2      425.49      517.80      8.56 o 
  -2   5   2     2120.20     2144.58     33.17 o 
  -1   5   2      215.11      263.52      4.65 o 
   0   5   2      240.80      239.68      3.69 o 
   1   5   2        0.76        5.65      0.49 o 
   2   5   2       51.25       39.25      1.17 o 
   3   5   2      119.51      106.42      2.29 o 
   4   5   2       58.70       64.23      1.64 o 
   5   5   2      445.29      457.59      9.49 o 
   6   5   2       49.47       57.40      1.68 o 
   7   5   2      274.69      286.13      9.84 o 
   8   5   2       38.53       44.02      2.99 o 
   9   5   2        0.62        0.16      0.74 o 
  10   5   2       22.89       23.69      1.69 o 
  11   5   2       70.55       73.90      1.83 o 
  12   5   2        7.90        9.31      0.85 o 
  13   5   2       67.39       68.00      1.97 o 
  14   5   2        9.33        9.47      1.44 o 
  15   5   2       28.28       26.64      6.28 o 
  16   5   2        5.66        5.36      2.30 o 
  17   5   2       10.04        5.90      2.48 o 
  18   5   2        0.93        0.01      1.90 o 
  19   5   2        1.04        0.75      2.04 o 
 -19   6   2        1.80        3.26      2.30 o 
 -18   6   2        0.00        2.87      2.15 o 
 -17   6   2       25.56       25.27      3.65 o 
 -16   6   2        6.86        6.75      2.39 o 
 -15   6   2       14.33       15.32      3.03 o 
 -14   6   2        1.37        1.39      0.73 o 
 -13   6   2        0.05        1.68      1.27 o 
 -12   6   2        0.31        0.34      0.77 o 
 -11   6   2        0.14        0.38      0.69 o 
 -10   6   2       56.30       51.57      3.24 o 
  -9   6   2       48.82       49.41      2.29 o 
  -8   6   2      223.09      193.58      5.10 o 
  -7   6   2        0.38        0.63      1.14 o 
  -6   6   2       23.24       32.37      1.75 o 
  -5   6   2      377.00      400.39      8.89 o 
  -4   6   2      104.24      119.73      2.51 o 
  -3   6   2      166.95      182.49      3.52 o 
  -2   6   2      178.74      226.15      4.18 o 
  -1   6   2     1010.01     1113.67     15.25 o 
   0   6   2      642.36      652.38      9.20 o 
   1   6   2       36.68       24.77      0.81 o 
   2   6   2        0.18       -0.29      0.29 o 
   3   6   2       39.38       42.08      1.66 o 
   4   6   2       15.82       22.01      1.42 o 
   5   6   2        5.99        4.94      0.67 o 
   6   6   2      190.38      163.17     12.70 o 
   7   6   2      428.43      360.69     12.04 o 
   8   6   2       47.64       37.08      2.73 o 
   9   6   2        6.73        5.98      1.52 o 
  10   6   2        9.15        7.79      1.62 o 
  11   6   2        2.34        3.26      0.69 o 
  12   6   2        4.66        3.48      0.81 o 
  13   6   2        9.14       10.73      1.06 o 
  14   6   2        3.09        1.85      0.77 o 
  15   6   2        2.91        3.57      1.80 o 
  16   6   2        5.64        7.88      5.69 o 
  17   6   2        0.13       -0.87      1.84 o 
  18   6   2        1.48        0.70      2.03 o 
  19   6   2        3.35        4.76      2.42 o 
 -19   7   2        0.21        0.76      2.12 o 
 -18   7   2        2.35       -0.65      1.93 o 
 -17   7   2       20.48       21.55      3.41 o 
 -16   7   2       23.94       21.82      3.38 o 
 -15   7   2       69.36       77.25      2.13 o 
 -14   7   2       36.91       30.64      2.31 o 
 -13   7   2       82.51       90.46      3.15 o 
 -12   7   2        9.01        8.30      1.31 o 
 -11   7   2      135.48      137.98      2.86 o 
 -10   7   2       23.28       21.13      1.30 o 
  -9   7   2       55.00       64.83      2.71 o 
  -8   7   2      123.83      106.08      3.51 o 
  -7   7   2       14.38        6.31      1.08 o 
  -6   7   2     1366.41     1325.23     26.42 o 
  -5   7   2      108.63       99.77      3.24 o 
  -4   7   2     1367.41     1346.49     26.03 o 
  -3   7   2      197.94      169.35      3.40 o 
  -2   7   2      149.98      171.82      3.43 o 
  -1   7   2      219.45      200.34      3.86 o 
   0   7   2        4.22        3.22      0.60 o 
   1   7   2      203.75      205.13      3.96 o 
   2   7   2      630.71      672.94     12.64 o 
   3   7   2     1027.06     1047.44     16.85 o 
   4   7   2     1277.81     1210.70     22.10 o 
   5   7   2      714.89      711.87     11.81 o 
   6   7   2      245.98      253.35      8.43 o 
   7   7   2        0.28        1.67      1.12 o 
   8   7   2       67.05       67.48      2.74 o 
   9   7   2       88.71       97.24      4.73 o 
  10   7   2      159.05      147.96      5.07 o 
  11   7   2       99.15       99.92      2.30 o 
  12   7   2       17.18       15.65      1.19 o 
  13   7   2      160.92      170.67      3.62 o 
  14   7   2        1.34        1.15      1.41 o 
  15   7   2       50.31       52.83      1.81 o 
  16   7   2        0.93        1.85      5.21 o 
  17   7   2        2.42        5.39      2.42 o 
  18   7   2       11.55        9.71      2.72 o 
 -19   8   2        0.21        2.75      2.32 o 
 -18   8   2        1.24        3.51      2.30 o 
 -17   8   2        1.92        0.76      2.03 o 
 -16   8   2        0.16        0.38      1.08 o 
 -15   8   2        7.00        7.64      1.33 o 
 -14   8   2        3.79        4.29      1.25 o 
 -13   8   2       35.43       35.39      2.18 o 
 -12   8   2       13.75       12.32      1.45 o 
 -11   8   2        1.79        2.39      0.75 o 
 -10   8   2       38.11       34.36      1.62 o 
  -9   8   2       31.01       36.38      3.23 o 
  -8   8   2      120.07      111.12      5.72 o 
  -7   8   2       23.08       20.40      5.30 o 
  -6   8   2      323.01      323.75      7.87 o 
  -5   8   2        9.36        9.97      1.19 o 
  -4   8   2        1.12        1.13      0.41 o 
  -3   8   2      295.86      306.70      5.63 o 
  -2   8   2        9.86       11.54      0.79 o 
  -1   8   2      227.31      234.21      5.45 o 
   0   8   2       37.15       43.72      1.75 o 
   1   8   2      259.60      285.00      6.42 o 
   2   8   2      133.80      124.46      2.81 o 
   3   8   2       30.56       41.86      1.73 o 
   4   8   2       29.08       33.45      2.33 o 
   5   8   2        2.01        3.78      0.52 o 
   6   8   2       22.02       24.60      1.74 o 
   7   8   2        0.11        0.65      0.69 o 
   8   8   2       99.29       95.05      4.71 o 
   9   8   2       15.09       13.99      1.37 o 
  10   8   2       13.21       11.69      1.36 o 
  11   8   2       15.36       15.45      1.21 o 
  12   8   2       53.88       50.93      1.93 o 
  13   8   2       15.53       16.47      1.28 o 
  14   8   2        0.24       -0.80      0.83 o 
  15   8   2       24.67       23.15      1.38 o 
  16   8   2        2.01        2.90      1.57 o 
  17   8   2        0.17       22.34      8.78 o 
  18   8   2        0.90        0.85      1.99 o 
 -18   9   2        3.94        4.63      2.48 o 
 -17   9   2        9.24       10.57      2.17 o 
 -16   9   2       14.09       12.85      1.37 o 
 -15   9   2       17.91       15.44      1.23 o 
 -14   9   2       32.24       33.88      2.20 o 
 -13   9   2       40.56       42.56      2.37 o 
 -12   9   2        1.52        0.16      0.98 o 
 -11   9   2       84.45       88.78      2.58 o 
 -10   9   2       52.46       52.91      2.30 o 
  -9   9   2       35.92       35.93      2.05 o 
  -8   9   2       77.00       69.91      3.55 o 
  -7   9   2        6.88        6.65      1.66 o 
  -6   9   2      301.61      288.93      7.37 o 
  -5   9   2      109.53       99.96      3.48 o 
  -4   9   2      424.98      419.80      7.46 o 
  -3   9   2      402.07      378.42      6.85 o 
  -2   9   2      104.58      106.29      3.08 o 
  -1   9   2      609.06      616.61     12.73 o 
   0   9   2        1.31        2.27      0.71 o 
   1   9   2      368.62      371.53      8.18 o 
   2   9   2      357.03      356.37      7.90 o 
   3   9   2      439.11      440.27     10.63 o 
   4   9   2      796.86      754.24     12.64 o 
   5   9   2      404.41      386.06      9.75 o 
   6   9   2      335.15      341.82      6.69 o 
   7   9   2       52.80       41.89      2.30 o 
   8   9   2      127.62      122.24      4.13 o 
   9   9   2       14.33       16.67      2.51 o 
  10   9   2       68.82       72.88      5.18 o 
  11   9   2      106.82      104.92      4.23 o 
  12   9   2        6.00        5.66      1.12 o 
  13   9   2      115.26      113.94      2.96 o 
  14   9   2        0.74       -0.31      0.81 o 
  15   9   2       22.84       21.96      1.79 o 
  16   9   2        0.24       -1.02      1.16 o 
  17   9   2        1.50       21.18      8.28 o 
  18   9   2        7.83        7.00      2.61 o 
 -18  10   2        2.54        2.40      1.78 o 
 -17  10   2       16.07       18.67      2.51 o 
 -16  10   2        1.45        2.11      1.57 o 
 -15  10   2       13.88       15.04      1.25 o 
 -14  10   2        5.77        5.86      1.40 o 
 -13  10   2       65.31       74.58      3.84 o 
 -12  10   2       58.18       60.49      3.54 o 
 -11  10   2       43.90       46.12      2.99 o 
 -10  10   2       51.53       47.28      1.96 o 
  -9  10   2        6.54        5.37      0.95 o 
  -8  10   2      160.11      166.89      5.52 o 
  -7  10   2       20.36       26.46      1.62 o 
  -6  10   2      178.70      190.89      5.61 o 
  -5  10   2      218.39      210.72     13.17 o 
  -4  10   2       13.73       18.90      1.14 o 
  -3  10   2      475.51      451.40     15.31 o 
  -2  10   2       45.02       57.01      2.17 o 
  -1  10   2      107.59      130.39      3.70 o 
   0  10   2      168.68      177.09      8.72 o 
   1  10   2       37.88       40.27      3.03 o 
   2  10   2     1502.32     1458.29     28.55 o 
   3  10   2       32.36       27.33      1.50 o 
   4  10   2      798.39      790.80     16.09 o 
   5  10   2       13.28       19.01      1.66 o 
   6  10   2      112.67      119.14      4.01 o 
   7  10   2       78.76       83.03      2.74 o 
   8  10   2       55.16       54.47      2.30 o 
   9  10   2      191.87      195.73      4.93 o 
  10  10   2       14.71       14.28      1.54 o 
  11  10   2      235.02      248.54      7.37 o 
  12  10   2       26.59       27.90      2.75 o 
  13  10   2       95.23       87.73      3.01 o 
  14  10   2        0.04        0.25      0.87 o 
  15  10   2        5.59        5.63      1.14 o 
  16  10   2       13.45       13.40      1.30 o 
  17  10   2        2.37       15.97      8.05 o 
 -17  11   2        1.83        1.75      1.61 o 
 -16  11   2        0.04        0.77      0.89 o 
 -15  11   2        8.88        7.53      1.90 o 
 -14  11   2        4.43        3.37      1.61 o 
 -13  11   2       75.43       79.34      4.04 o 
 -12  11   2       63.54       65.92      2.86 o 
 -11  11   2       22.99       23.29      1.89 o 
 -10  11   2       30.32       32.60      2.01 o 
  -9  11   2        0.98       -0.74      0.74 o 
  -8  11   2       23.78       25.29      1.49 o 
  -7  11   2       27.83       32.20      1.40 o 
  -6  11   2      180.22      205.76      6.22 o 
  -5  11   2       53.00       62.64      3.99 o 
  -4  11   2      277.98      272.53      9.98 o 
  -3  11   2      108.03      111.21      6.95 o 
  -2  11   2       72.16       66.22      2.76 o 
  -1  11   2       55.83       49.41      6.04 o 
   0  11   2        5.05        6.10      0.97 o 
   1  11   2      104.32      100.77      5.28 o 
   2  11   2        8.25        7.73      1.19 o 
   3  11   2      302.79      299.75      8.41 o 
   4  11   2       44.06       40.22      1.76 o 
   5  11   2       44.31       43.52      4.78 o 
   6  11   2        0.65        1.82      1.00 o 
   7  11   2        0.53        1.20      0.73 o 
   8  11   2        3.84        3.76      1.06 o 
   9  11   2        0.79        0.75      0.93 o 
  10  11   2       21.78       23.48      2.36 o 
  11  11   2       15.26       20.96      2.36 o 
  12  11   2       42.13       41.19      2.43 o 
  13  11   2        2.04        2.08      1.03 o 
  14  11   2        4.49        5.52      1.52 o 
  15  11   2        0.09       -0.58      0.84 o 
  16  11   2        0.52       -0.02      0.94 o 
  17  11   2        2.86        2.40      3.65 o 
 -17  12   2       11.87       15.26      3.94 o 
 -16  12   2        0.77       -0.40      0.86 o 
 -15  12   2       16.33       14.47      6.98 o 
 -14  12   2       12.36       12.63      2.20 o 
 -13  12   2       16.39       15.41      2.35 o 
 -12  12   2       84.02       89.93      6.74 o 
 -11  12   2        1.35        1.68      2.58 o 
 -10  12   2       96.37       97.20      3.41 o 
  -9  12   2       40.02       44.02      3.25 o 
  -8  12   2       99.81      102.36      2.85 o 
  -7  12   2       90.83       94.68      2.66 o 
  -6  12   2       88.04       91.87      4.27 o 
  -5  12   2      298.91      279.34     10.59 o 
  -4  12   2       14.95       14.03      2.17 o 
  -3  12   2      240.48      226.39      8.64 o 
  -2  12   2      211.27      210.31      5.44 o 
  -1  12   2       71.94       80.43      5.35 o 
   0  12   2      345.35      353.75      8.24 o 
   1  12   2       41.03       47.06      2.17 o 
   2  12   2      655.76      636.97     16.62 o 
   3  12   2       17.96       18.06      1.38 o 
   4  12   2      302.64      305.69     11.27 o 
   6  12   2       29.73       32.25      2.36 o 
   7  12   2      147.89      152.18      6.25 o 
   8  12   2        0.84        1.07      1.29 o 
   9  12   2      212.76      215.06      7.74 o 
  10  12   2       43.56       43.79      3.36 o 
  11  12   2      112.44      113.62      4.72 o 
  12  12   2       67.51       67.17      2.79 o 
  13  12   2       11.41       11.09      1.46 o 
  14  12   2       21.65       21.36      2.34 o 
  15  12   2        0.04       -0.75      1.36 o 
  16  12   2       17.67       15.86      1.52 o 
  17  12   2        6.22       13.29      7.40 o 
 -17  13   2        0.72        0.52      0.99 o 
 -16  13   2        3.40        3.53      1.12 o 
 -15  13   2        0.15        0.19      1.50 o 
 -14  13   2        1.21        1.66      1.52 o 
 -13  13   2        7.70        8.62      2.74 o 
 -12  13   2        1.57        1.32      1.20 o 
 -11  13   2        3.14        5.70      1.36 o 
 -10  13   2        0.50       -0.03      0.98 o 
  -9  13   2       14.20       15.29      1.63 o 
  -8  13   2        0.11        1.02      0.88 o 
  -7  13   2       11.79       13.15      1.27 o 
  -6  13   2        0.53        0.87      0.64 o 
  -5  13   2        5.79        7.25      0.92 o 
  -4  13   2        0.00        0.80      0.65 o 
  -3  13   2        3.50        2.41      0.70 o 
  -2  13   2        1.38        2.84      1.37 o 
  -1  13   2       48.20       47.35      2.25 o 
   0  13   2        5.32        5.49      1.04 o 
   1  13   2        0.25       -0.12      0.75 o 
   2  13   2       22.90       21.58      1.58 o 
   3  13   2        0.47        0.17      0.57 o 
   4  13   2       30.31       31.99      1.96 o 
   5  13   2       31.34       31.95      1.74 o 
   6  13   2        2.32        2.76      0.83 o 
   7  13   2        1.89        1.89      1.06 o 
   8  13   2       11.52       11.83      1.57 o 
   9  13   2        1.40        2.29      1.46 o 
  10  13   2        2.69        3.82      1.67 o 
  11  13   2        7.71        9.33      2.02 o 
  12  13   2        2.96        2.94      1.60 o 
  13  13   2        0.35       -0.67      0.92 o 
  14  13   2        0.23       -0.90      0.90 o 
  15  13   2        3.10        1.37      1.07 o 
  16  13   2        0.10       -0.92      0.92 o 
 -16  14   2        6.77        5.29      1.39 o 
 -15  14   2       10.12        6.27      1.96 o 
 -14  14   2       10.82       12.80      2.30 o 
 -13  14   2       16.06       16.90      2.28 o 
 -12  14   2       48.69       58.22      2.96 o 
 -11  14   2        0.41        0.98      1.19 o 
 -10  14   2       93.50       93.57      3.39 o 
  -9  14   2       17.03       17.77      3.17 o 
  -8  14   2       31.22       30.23      2.05 o 
  -7  14   2      148.19      145.81      4.28 o 
  -6  14   2       66.50       62.53      2.16 o 
  -5  14   2      299.39      292.39      5.28 o 
  -4  14   2       70.33       71.95      2.17 o 
  -3  14   2      109.74      106.39      2.73 o 
  -2  14   2       32.70       32.44      1.22 o 
  -1  14   2       58.65       60.77      1.93 o 
   0  14   2      199.93      183.49      2.81 o 
   1  14   2       70.75       70.26      1.96 o 
   2  14   2      159.74      156.54      3.76 o 
   3  14   2        0.58        0.53      0.57 o 
   4  14   2      119.95      118.85      3.84 o 
   5  14   2       16.98       17.96      2.63 o 
   6  14   2       23.97       27.76      2.14 o 
   7  14   2       32.87       34.12      2.00 o 
   8  14   2        5.26        4.50      1.63 o 
   9  14   2      114.28      104.29      4.63 o 
  10  14   2       18.09       19.61      2.41 o 
  11  14   2       39.61       43.92      3.30 o 
  12  14   2       16.10       18.30      2.41 o 
  13  14   2        2.01        2.39      1.14 o 
  14  14   2       17.16       16.49      2.31 o 
  15  14   2        1.00        1.06      1.24 o 
  16  14   2        9.02        6.80      3.28 o 
 -15  15   2        4.49        4.86      1.94 o 
 -14  15   2        1.68        1.19      1.63 o 
 -13  15   2       23.96       27.06      2.24 o 
 -12  15   2        2.36        1.25      1.22 o 
 -11  15   2       24.04       26.68      2.17 o 
 -10  15   2        0.09        0.82      2.11 o 
  -9  15   2       20.83       22.47      1.95 o 
  -8  15   2       16.28       21.63      1.55 o 
  -7  15   2       17.12       16.85      1.65 o 
  -6  15   2       80.58       80.76      2.82 o 
  -5  15   2        4.39        3.41      0.97 o 
  -4  15   2      113.04      100.23      3.97 o 
  -3  15   2        0.85        2.63      0.76 o 
  -2  15   2       53.98       56.78      1.49 o 
  -1  15   2        0.83        1.61      0.65 o 
   0  15   2        9.31       10.60      0.63 o 
   1  15   2       31.77       32.83      1.34 o 
   2  15   2        0.48       -0.63      0.64 o 
   3  15   2       37.62       37.21      1.79 o 
   4  15   2        2.59        1.75      0.97 o 
   5  15   2        2.17        1.57      1.33 o 
   6  15   2       21.66       23.59      2.14 o 
   7  15   2        0.07        0.53      1.18 o 
   8  15   2       28.29       27.16      2.51 o 
   9  15   2        0.00        1.01      1.52 o 
  10  15   2        7.30        6.59      1.87 o 
  11  15   2        0.75       -1.07      1.35 o 
  12  15   2        0.06        0.03      1.48 o 
  13  15   2        3.60        4.77      1.29 o 
  14  15   2        1.97        0.75      1.06 o 
  15  15   2        6.24        5.83      1.57 o 
 -15  16   2        6.51       10.91      3.66 o 
 -14  16   2        3.22        4.13      2.29 o 
 -13  16   2        9.48        8.26      1.63 o 
 -12  16   2        7.60        7.38      1.57 o 
 -11  16   2        1.40        1.42      1.19 o 
 -10  16   2        5.98        7.33      1.51 o 
  -9  16   2        0.07        0.95      1.61 o 
  -8  16   2        2.80        3.28      1.17 o 
  -7  16   2       29.57       33.17      2.05 o 
  -6  16   2       19.27       20.46      1.82 o 
  -5  16   2      111.72      108.86      3.32 o 
  -4  16   2       13.88       15.88      1.46 o 
  -3  16   2       17.02       15.29      1.20 o 
  -2  16   2        3.43        2.47      0.67 o 
  -1  16   2        3.59        3.94      0.69 o 
   0  16   2       34.05       30.91      1.28 o 
   1  16   2       26.96       26.84      1.60 o 
   2  16   2       85.42       82.30      2.38 o 
   3  16   2        0.02        0.49      0.88 o 
   4  16   2       81.74       79.29      3.22 o 
   5  16   2        4.06        4.73      1.20 o 
   6  16   2       15.32       16.80      2.33 o 
   7  16   2        1.83       -0.68      1.55 o 
   8  16   2        2.91        1.83      1.47 o 
   9  16   2       30.41       28.71      2.85 o 
  10  16   2        1.05        2.06      1.61 o 
  11  16   2       19.95       16.18      2.41 o 
  12  16   2        0.81        0.84      1.11 o 
  13  16   2        2.13        2.79      1.16 o 
  14  16   2        2.08        2.01      1.23 o 
 -14  17   2        0.09       -0.38      2.75 o 
 -13  17   2       15.12       14.87      2.61 o 
 -12  17   2        0.10        0.10      1.23 o 
 -11  17   2       15.73       17.96      2.16 o 
 -10  17   2       17.82       16.83      2.78 o 
  -9  17   2       13.45       15.78      1.53 o 
  -8  17   2       77.61       77.31      3.01 o 
  -7  17   2        4.58        4.01      1.17 o 
  -6  17   2       25.66       28.56      3.59 o 
  -5  17   2       10.49       13.03      1.44 o 
  -4  17   2       36.65       32.27      1.65 o 
  -3  17   2       60.37       59.64      2.07 o 
  -2  17   2       71.97       69.83      2.12 o 
  -1  17   2       91.65      103.35      2.69 o 
   0  17   2        1.36        0.89      1.12 o 
   1  17   2       80.91       85.92      2.74 o 
   2  17   2       10.37       12.86      1.36 o 
   3  17   2        6.42        5.52      2.91 o 
   4  17   2       37.08       31.53      5.15 o 
   5  17   2        0.15        0.78      1.08 o 
   6  17   2      146.51      148.90      4.70 o 
   7  17   2        4.66        3.94      1.63 o 
   8  17   2       68.76       74.82      3.63 o 
   9  17   2        0.71        2.55      1.33 o 
  10  17   2        0.02        1.26      1.58 o 
  11  17   2       20.92       22.82      2.67 o 
  12  17   2        0.75        0.14      1.54 o 
  13  17   2       16.34       14.50      1.69 o 
 -13  18   2        0.07        0.29      2.55 o 
 -12  18   2        1.72        0.18      1.24 o 
 -11  18   2        3.20        2.00      1.33 o 
 -10  18   2        0.79        0.72      0.94 o 
  -9  18   2       13.80       13.06      1.61 o 
  -8  18   2        0.38        0.32      0.98 o 
  -7  18   2        0.43        0.78      1.27 o 
  -6  18   2        4.68        2.09      1.06 o 
  -5  18   2        8.46       10.59      1.23 o 
  -4  18   2       21.82       22.20      1.47 o 
  -3  18   2        0.63        1.18      0.83 o 
  -2  18   2       12.13       11.86      1.15 o 
  -1  18   2        0.01       -0.36      1.11 o 
   0  18   2        0.19       -0.29      1.66 o 
   1  18   2       14.54       12.46      2.59 o 
   2  18   2        0.46        2.38      0.91 o 
   3  18   2       18.76       18.85      1.66 o 
   4  18   2        0.20        0.28      1.01 o 
   5  18   2       12.83       11.92      1.65 o 
   6  18   2        4.08        1.80      1.24 o 
   7  18   2        3.97        3.46      2.30 o 
   8  18   2        6.04        4.28      1.92 o 
   9  18   2        1.29        1.78      1.43 o 
  10  18   2        1.09        0.74      1.12 o 
  11  18   2        3.55        5.36      1.39 o 
  12  18   2        2.76        2.86      2.64 o 
  13  18   2        0.03       -0.80      1.61 o 
 -12  19   2        0.00       -0.76      1.36 o 
 -11  19   2        6.90        5.97      1.26 o 
 -10  19   2        0.38        1.27      1.03 o 
  -9  19   2        4.89        5.50      1.29 o 
  -8  19   2        8.99       11.82      1.59 o 
  -7  19   2        2.11        1.54      1.07 o 
  -6  19   2       25.59       28.89      1.90 o 
  -5  19   2        6.75        8.09      1.19 o 
  -4  19   2       27.33       24.28      1.62 o 
  -3  19   2       32.12       31.42      1.72 o 
  -2  19   2       12.97       11.77      1.08 o 
  -1  19   2       35.71       36.64      2.66 o 
   0  19   2        1.65        1.28      1.85 o 
   1  19   2       56.65       57.14      4.71 o 
   2  19   2        1.61        0.25      1.69 o 
   3  19   2       44.26       44.12      2.20 o 
   4  19   2       25.03       22.74      1.89 o 
   5  19   2        9.31       10.99      3.11 o 
   6  19   2       46.67       48.60      2.76 o 
   7  19   2        2.26        4.33      1.33 o 
   8  19   2       25.62       28.22      4.22 o 
   9  19   2        0.05        1.31      1.21 o 
  10  19   2        9.45        7.71      2.18 o 
  11  19   2        2.15        0.11      1.00 o 
  12  19   2        2.40        0.72      1.38 o 
 -11  20   2        0.00        0.81      1.43 o 
 -10  20   2       11.07        7.90      1.75 o 
  -9  20   2        0.08       -0.34      1.05 o 
  -8  20   2        6.88        5.27      1.64 o 
  -7  20   2        0.00       -0.27      0.88 o 
  -6  20   2        3.67        4.45      1.02 o 
  -5  20   2        0.03       -0.62      0.77 o 
  -4  20   2        2.31        2.89      1.31 o 
  -3  20   2        0.23       -0.68      0.68 o 
  -2  20   2       21.19       22.60      2.33 o 
  -1  20   2       17.67       12.97      2.79 o 
   0  20   2       41.13       42.39      4.15 o 
   1  20   2       23.45       20.10      3.28 o 
   2  20   2        1.36        1.71      1.85 o 
   3  20   2        1.37        2.22      0.88 o 
   4  20   2        2.01        1.52      0.98 o 
   5  20   2        2.51        4.19      1.20 o 
   6  20   2        8.75        6.45      1.74 o 
   7  20   2       12.99       13.19      1.98 o 
   8  20   2        1.54        1.46      1.18 o 
   9  20   2       13.08       12.76      1.79 o 
  10  20   2        1.15        2.66      1.29 o 
  -9  21   2       22.41       19.17      1.88 o 
  -8  21   2        0.12       -0.36      0.87 o 
  -7  21   2        4.12        2.80      0.98 o 
  -6  21   2        0.06       -0.22      0.98 o 
  -5  21   2        0.20        0.62      0.83 o 
  -4  21   2        3.88        1.43      0.84 o 
  -3  21   2        3.06        2.58      2.63 o 
  -2  21   2       26.34       28.38      2.58 o 
  -1  21   2       14.01       12.27      2.93 o 
   0  21   2       29.51       32.68      3.93 o 
   1  21   2        0.68        0.50      1.73 o 
   2  21   2        1.41        1.18      1.91 o 
   3  21   2        0.01        1.19      1.91 o 
   4  21   2        3.08        0.92      0.87 o 
   5  21   2        9.57        8.50      1.32 o 
   6  21   2        4.44        4.42      1.24 o 
   7  21   2        6.37        8.51      1.48 o 
   8  21   2        7.51        8.84      1.59 o 
   9  21   2        0.26       -0.98      1.10 o 
  -8  22   2        9.08        9.45      1.25 o 
  -7  22   2        1.34        0.63      0.89 o 
  -6  22   2        1.83       -0.94      0.94 o 
  -5  22   2        2.00        1.79      1.88 o 
  -4  22   2        3.38        8.02      1.80 o 
  -3  22   2        1.79        1.26      1.37 o 
  -2  22   2       11.56       11.90      2.86 o 
  -1  22   2        3.92        5.99      2.43 o 
   0  22   2       13.48       17.30      3.24 o 
   1  22   2        2.96        3.34      2.20 o 
   2  22   2       13.22       14.46      3.04 o 
   3  22   2        0.41        0.28      1.89 o 
   4  22   2        6.74        5.69      2.34 o 
   5  22   2        7.48        9.65      2.58 o 
   6  22   2        0.55        0.84      1.53 o 
   7  22   2        9.11        7.80      1.66 o 
  -5  23   2        0.29        0.52      1.34 o 
  -4  23   2        0.47        1.55      1.38 o 
  -3  23   2        1.60       -0.32      1.80 o 
  -2  23   2        0.70        1.89      2.09 o 
  -1  23   2        1.29        1.13      1.89 o 
   0  23   2        4.94        0.79      1.94 o 
   1  23   2        0.00       -0.48      1.78 o 
   2  23   2        0.89        4.82      2.36 o 
   3  23   2        0.02        0.22      1.79 o 
   4  23   2        0.63        0.85      2.07 o 
   5  23   2        0.04        0.64      1.84 o 
 -20   1   3        6.02        5.91      1.82 o 
 -19   1   3        0.02       -0.32      1.39 o 
 -18   1   3       27.21       29.45      2.98 o 
 -17   1   3        2.25        2.90      1.53 o 
 -16   1   3       61.58       65.08      3.47 o 
 -15   1   3      122.38      122.18      4.71 o 
 -14   1   3       29.95       35.85      2.51 o 
 -13   1   3      173.41      163.28      3.99 o 
 -12   1   3       18.46       22.01      2.80 o 
 -11   1   3       69.84       68.97      5.06 o 
 -10   1   3       51.23       46.90      1.88 o 
  -9   1   3      447.38      459.46      9.73 o 
  -8   1   3     1059.23      989.82     28.67 o 
  -7   1   3      154.60      141.28      3.60 o 
  -6   1   3      793.44      789.11     15.60 o 
  -5   1   3      128.92      146.92      2.92 o 
  -4   1   3      299.21      290.87      5.08 o 
  -3   1   3      132.04      134.97      2.27 o 
  -2   1   3      600.91      611.71     15.86 o 
  -1   1   3     5699.67     5558.58     73.64 o 
   0   1   3     1535.34     1604.52     21.72 o 
   1   1   3    11487.70    10887.71    144.22 o 
   2   1   3      495.90      538.87      7.63 o 
   3   1   3     1258.11     1224.92     16.67 o 
   4   1   3       35.91       36.50      0.99 o 
   5   1   3      330.41      309.94      5.51 o 
   6   1   3      943.89      888.47     17.60 o 
   7   1   3       13.81       13.43      1.04 o 
   8   1   3     1000.27      908.50     18.21 o 
   9   1   3      265.00      259.21      6.16 o 
  10   1   3      340.23      334.35      6.09 o 
  11   1   3       55.55       51.82      2.62 o 
  12   1   3      258.06      245.53      5.75 o 
  13   1   3       36.09       35.31      4.46 o 
  14   1   3        0.06       -0.67      1.13 o 
  15   1   3       48.58       43.78      2.94 o 
  16   1   3       45.67       47.36      3.15 o 
  17   1   3       12.34       14.55      2.15 o 
  18   1   3        5.47        2.46      1.54 o 
  19   1   3        3.42        2.85      1.60 o 
 -20   2   3        2.37        4.21      1.71 o 
 -19   2   3        0.24       -1.19      1.38 o 
 -18   2   3        0.01       -0.63      1.42 o 
 -17   2   3        0.70       -0.32      1.30 o 
 -16   2   3        0.01        0.16      1.33 o 
 -15   2   3       30.07       30.54      2.53 o 
 -14   2   3        9.82        9.70      1.72 o 
 -13   2   3        4.85        4.27      1.40 o 
 -12   2   3        2.64        1.56      0.83 o 
 -11   2   3        1.51        3.05      0.88 o 
 -10   2   3       15.57       15.30      1.26 o 
  -9   2   3       95.41       92.09      2.72 o 
  -8   2   3       23.43       22.10      1.20 o 
  -7   2   3        4.44        5.02      0.67 o 
  -6   2   3        0.34        2.45      0.50 o 
  -5   2   3       16.33        5.29      0.51 o 
  -4   2   3       17.82       29.51      1.62 o 
  -3   2   3        5.48       13.40      0.78 o 
  -2   2   3       40.01       37.61      1.18 o 
  -1   2   3      113.80      127.08      2.16 o 
   0   2   3       17.36       15.38      0.68 o 
   1   2   3      106.86      123.18      2.12 o 
   2   2   3       10.10       21.93      0.72 o 
   3   2   3      431.58      405.96      5.93 o 
   4   2   3      452.27      413.84     10.23 o 
   5   2   3       50.84       52.82      1.90 o 
   6   2   3      202.47      220.37      5.15 o 
   7   2   3        7.28        4.58      0.74 o 
   8   2   3       10.05        9.44      0.96 o 
   9   2   3       55.98       54.45      1.71 o 
  10   2   3       41.76       43.30      1.56 o 
  11   2   3        6.20        7.18      2.42 o 
  12   2   3        0.52       -0.05      0.78 o 
  13   2   3        0.01        1.69      1.59 o 
  14   2   3       17.90       14.37      1.93 o 
  15   2   3        8.77       10.24      1.87 o 
  16   2   3        1.10        0.17      1.45 o 
  17   2   3        2.58        3.00      1.83 o 
  18   2   3        0.21        2.15      2.12 o 
  19   2   3        0.11        2.91      2.06 o 
 -19   3   3        0.52       -0.11      1.46 o 
 -18   3   3        4.87        3.86      3.50 o 
 -17   3   3        0.70        0.71      2.37 o 
 -16   3   3       60.33       58.81      3.41 o 
 -15   3   3        4.68        3.74      1.47 o 
 -14   3   3       30.57       25.61      2.26 o 
 -13   3   3       17.79       15.75      2.86 o 
 -12   3   3        0.10       -0.38      0.63 o 
 -11   3   3      100.11       91.50      3.09 o 
 -10   3   3        1.25        0.96      0.78 o 
  -9   3   3      460.63      435.38     13.76 o 
  -8   3   3      115.41      114.72      3.36 o 
  -7   3   3      242.10      230.00      5.21 o 
  -6   3   3      197.01      175.13      4.14 o 
  -5   3   3      247.11      271.07      5.62 o 
  -4   3   3      171.36      144.78      2.89 o 
  -3   3   3      398.99      462.46      7.72 o 
  -2   3   3     1964.07     2002.32     26.83 o 
  -1   3   3      534.76      552.68      7.81 o 
   0   3   3      717.84      749.96     10.88 o 
   1   3   3       34.76       32.37      1.01 o 
   2   3   3       43.59       46.35      1.26 o 
   3   3   3        0.13        0.27      0.26 o 
   4   3   3      425.50      409.80      7.26 o 
   5   3   3      576.48      601.65     10.04 o 
   6   3   3        0.32        0.08      0.51 o 
   7   3   3        2.61        2.57      0.64 o 
   8   3   3       30.31       27.58      1.42 o 
   9   3   3      103.77      104.06      2.54 o 
  10   3   3        3.03        3.20      0.91 o 
  11   3   3        3.73        3.11      0.65 o 
  12   3   3      103.83      105.28      2.58 o 
  13   3   3       33.94       31.28      8.37 o 
  14   3   3       32.68       30.81      4.41 o 
  15   3   3        6.37        4.75      2.68 o 
  16   3   3        4.81        4.13      3.13 o 
  17   3   3        4.69        2.23      1.46 o 
  18   3   3        6.14        5.44      1.73 o 
  19   3   3        2.94        2.24      1.56 o 
 -19   4   3        2.81        3.24      2.33 o 
 -18   4   3        0.05       -0.04      1.91 o 
 -17   4   3        6.42        6.03      2.57 o 
 -16   4   3       22.99       27.23      3.60 o 
 -15   4   3       31.57       24.66      3.44 o 
 -14   4   3       47.83       45.81      6.73 o 
 -13   4   3       33.17       32.72      1.57 o 
 -12   4   3       84.21       85.95      2.76 o 
 -11   4   3       17.15       17.93      1.52 o 
 -10   4   3      117.49      111.79      3.52 o 
  -9   4   3       18.26       10.85      1.73 o 
  -8   4   3       48.96       44.97      2.98 o 
  -7   4   3      720.97      639.17     12.85 o 
  -6   4   3       65.01       77.04      1.88 o 
  -5   4   3     1473.85     1356.65     21.41 o 
  -4   4   3      118.73      132.44      2.73 o 
  -3   4   3      686.61      645.81     10.55 o 
  -2   4   3       49.25       61.05      1.55 o 
  -1   4   3      513.34      530.50      7.57 o 
   0   4   3      243.85      235.18      3.68 o 
   1   4   3       66.82       64.25      1.38 o 
   2   4   3      770.35      695.18      9.76 o 
   3   4   3      115.10      119.07      3.87 o 
   4   4   3      799.76      774.38     12.64 o 
   5   4   3       47.77       44.01      1.40 o 
   6   4   3      145.35      160.73      3.37 o 
   7   4   3       84.82       74.14      2.36 o 
   8   4   3       17.75       19.08      0.98 o 
   9   4   3      313.16      296.48      7.04 o 
  10   4   3        0.57        0.54      0.56 o 
  11   4   3       92.59       92.23      2.06 o 
  12   4   3       33.34       35.95      1.32 o 
  13   4   3        0.28        0.68      0.96 o 
  14   4   3       62.94       64.79      3.10 o 
  15   4   3        0.71        1.67      1.37 o 
  16   4   3       39.40       37.11      2.82 o 
  17   4   3        0.03       -0.29      1.34 o 
  18   4   3       18.67       15.74      2.24 o 
  19   4   3        1.82        1.44      2.21 o 
 -19   5   3        3.53        1.14      2.17 o 
 -18   5   3        0.81       -1.31      1.95 o 
 -17   5   3        1.56       -1.47      1.79 o 
 -16   5   3       20.74       23.92      3.49 o 
 -15   5   3       21.97       21.59      3.31 o 
 -14   5   3       15.29       16.21      1.82 o 
 -13   5   3        0.00        0.67      1.08 o 
 -12   5   3       14.15       15.46      2.08 o 
 -11   5   3        2.12        0.00      0.71 o 
 -10   5   3       64.74       68.98      3.61 o 
  -9   5   3       47.60       42.13      3.07 o 
  -8   5   3      242.23      198.13      7.60 o 
  -7   5   3        0.74        3.96      1.22 o 
  -6   5   3      665.00      646.62     10.72 o 
  -5   5   3      257.11      270.60      4.95 o 
  -4   5   3        5.93        4.39      0.50 o 
  -3   5   3      760.90      814.95     13.19 o 
  -2   5   3       76.74       63.22      1.64 o 
  -1   5   3      599.81      618.31      8.78 o 
   0   5   3      178.76      186.64      3.10 o 
   1   5   3      623.95      657.64      9.32 o 
   2   5   3       92.03      100.19      2.28 o 
   3   5   3      127.21      127.13      2.75 o 
   4   5   3      143.73      136.31      3.66 o 
   5   5   3      407.93      367.50      6.56 o 
   6   5   3       19.72       27.05      1.14 o 
   7   5   3        0.07        0.37      0.49 o 
   8   5   3       95.68       79.86      2.84 o 
   9   5   3       31.13       30.36      1.85 o 
  10   5   3       66.82       67.59      1.92 o 
  11   5   3        1.34        3.00      0.65 o 
  12   5   3       46.89       49.27      1.57 o 
  13   5   3       20.23       20.37      1.29 o 
  14   5   3       21.75       23.87      2.34 o 
  15   5   3        4.07        5.53      1.59 o 
  16   5   3        0.18       -0.39      1.84 o 
  17   5   3        0.72        0.06      1.95 o 
  18   5   3        4.58        5.28      2.37 o 
  19   5   3        9.43        7.57      2.61 o 
 -19   6   3       11.76        9.68      2.86 o 
 -18   6   3        1.16       -1.57      1.85 o 
 -17   6   3       18.66       16.31      3.14 o 
 -16   6   3        6.27        8.09      2.65 o 
 -15   6   3       30.46       23.29      3.44 o 
 -14   6   3       24.78       28.67      2.25 o 
 -13   6   3       45.90       42.42      2.21 o 
 -12   6   3      158.47      166.51      3.69 o 
 -11   6   3        0.87        0.96      0.73 o 
 -10   6   3      186.58      188.81      4.23 o 
  -9   6   3        6.28        9.24      1.82 o 
  -8   6   3      367.35      366.77     12.40 o 
  -7   6   3       22.91       27.61      2.45 o 
  -6   6   3      191.18      190.06      5.08 o 
  -5   6   3      972.04      947.82     15.34 o 
  -4   6   3        1.52        7.05      0.92 o 
  -3   6   3     2676.44     2692.03     41.70 o 
  -2   6   3        5.47       15.43      0.84 o 
  -1   6   3     1218.26     1236.07     19.61 o 
   0   6   3       43.98       44.52      1.95 o 
   1   6   3      388.86      403.52     10.36 o 
   2   6   3      152.25      130.09      2.82 o 
   3   6   3        3.31        7.29      0.70 o 
   4   6   3      691.90      665.80     11.13 o 
   5   6   3      384.71      364.42      6.58 o 
   6   6   3      748.09      717.92     12.04 o 
   7   6   3      166.47      158.44      4.43 o 
   8   6   3      274.84      243.88      7.54 o 
   9   6   3        1.71        3.47      0.99 o 
  10   6   3        2.38        2.62      0.95 o 
  11   6   3       60.61       66.04      1.83 o 
  12   6   3      115.00      115.65      2.78 o 
  13   6   3       86.91       87.53      2.41 o 
  14   6   3       69.21       72.04      2.17 o 
  15   6   3       12.88       14.32      3.16 o 
  16   6   3       29.07       31.69      3.84 o 
  17   6   3        0.29       -1.31      1.90 o 
  18   6   3       10.27       13.98      3.15 o 
 -19   7   3        0.72        0.28      2.00 o 
 -18   7   3        4.82        6.84      2.52 o 
 -17   7   3        0.03       -1.37      1.73 o 
 -16   7   3        2.14        3.51      2.10 o 
 -15   7   3        0.04        0.85      0.73 o 
 -14   7   3        6.10        4.69      1.25 o 
 -13   7   3        5.33        6.16      1.30 o 
 -12   7   3        0.32        0.91      1.09 o 
 -11   7   3       41.80       40.24      1.80 o 
 -10   7   3       11.79       13.29      1.11 o 
  -9   7   3       36.26       30.56      2.90 o 
  -8   7   3        0.02        0.26      1.03 o 
  -7   7   3       30.37       33.55      2.72 o 
  -6   7   3        0.22        0.10      0.66 o 
  -5   7   3        3.81        4.03      0.55 o 
  -4   7   3       11.69        7.94      0.76 o 
  -3   7   3       34.62       35.81      1.29 o 
  -2   7   3        2.23        2.57      0.51 o 
  -1   7   3       75.68       85.80      2.88 o 
   0   7   3      410.98      394.36      9.40 o 
   1   7   3        2.74        9.25      2.29 o 
   2   7   3      311.69      314.03      5.76 o 
   3   7   3       24.17       22.03      1.06 o 
   4   7   3        0.52        1.34      0.55 o 
   5   7   3      407.67      354.43      6.49 o 
   6   7   3       27.30       29.48      1.20 o 
   7   7   3       19.20       19.29      1.61 o 
   8   7   3        0.34       -0.25      0.74 o 
   9   7   3        7.65        8.79      1.16 o 
  10   7   3       10.69       12.99      1.07 o 
  11   7   3        7.32        6.85      0.95 o 
  12   7   3       38.85       42.51      1.77 o 
  13   7   3        6.00        6.10      1.25 o 
  14   7   3       27.38       29.43      1.54 o 
  15   7   3        1.68        2.68      1.20 o 
  16   7   3        0.06        0.12      1.89 o 
  17   7   3        3.68        1.61      2.09 o 
  18   7   3        0.18        0.07      2.03 o 
 -18   8   3       11.29        6.75      2.54 o 
 -17   8   3        8.18        5.24      2.44 o 
 -16   8   3        9.83       10.13      3.67 o 
 -15   8   3       10.19        8.05      0.99 o 
 -14   8   3        2.92        3.08      1.21 o 
 -13   8   3       86.75       92.32      3.42 o 
 -12   8   3        8.70       11.56      1.45 o 
 -11   8   3      143.00      147.83      3.10 o 
 -10   8   3       34.07       29.36      1.52 o 
  -9   8   3       11.21        9.97      1.39 o 
  -8   8   3      222.57      222.54      8.86 o 
  -7   8   3        4.12        7.30      1.21 o 
  -6   8   3       74.34       90.24      6.84 o 
  -5   8   3       63.71       77.73      2.77 o 
  -4   8   3       11.23       15.43      0.91 o 
  -3   8   3      349.34      382.45      6.88 o 
  -2   8   3      108.24      116.10      2.72 o 
  -1   8   3      380.04      400.15      8.69 o 
   0   8   3       33.61       31.11      1.53 o 
   1   8   3      107.51      124.95      4.00 o 
   2   8   3      494.52      475.81     10.21 o 
   3   8   3        0.65        1.45      0.96 o 
   4   8   3      223.19      206.35      4.24 o 
   5   8   3      104.97      101.13      3.32 o 
   6   8   3      419.41      392.04      7.41 o 
   7   8   3       82.13       83.32      6.23 o 
   8   8   3      442.39      426.30      9.84 o 
   9   8   3       63.31       66.41      2.56 o 
  10   8   3        8.37        6.56      0.94 o 
  11   8   3      109.14      116.46      2.85 o 
  12   8   3       23.88       25.17      1.49 o 
  13   8   3       44.43       44.57      4.31 o 
  14   8   3        5.83        4.55      0.99 o 
  15   8   3       12.50       14.10      1.42 o 
  16   8   3       18.11       21.12      3.67 o 
  17   8   3        6.81        6.53      2.52 o 
  18   8   3       15.39       12.63      2.87 o 
 -18   9   3       13.95       14.72      3.08 o 
 -17   9   3        0.37        0.98      1.93 o 
 -16   9   3       11.22       13.57      1.70 o 
 -15   9   3        0.00        0.28      1.11 o 
 -14   9   3        4.32        4.79      1.35 o 
 -13   9   3       57.02       60.00      3.59 o 
 -12   9   3       36.96       46.49      2.04 o 
 -11   9   3      296.43      286.15      5.33 o 
 -10   9   3       65.72       64.07      1.94 o 
  -9   9   3       96.75       93.76      2.60 o 
  -8   9   3        1.13        0.00      1.12 o 
  -7   9   3       54.40       47.75      2.49 o 
  -6   9   3      104.29      110.48      5.88 o 
  -5   9   3        0.13        1.00      0.76 o 
  -4   9   3      276.44      285.11      8.76 o 
  -3   9   3     1038.69      956.65     19.13 o 
  -2   9   3       52.16       49.63      1.99 o 
  -1   9   3     1019.53      955.62     19.16 o 
   0   9   3      310.93      288.67      6.73 o 
   1   9   3      136.08      150.77      6.31 o 
   2   9   3       44.39       45.31      3.47 o 
   3   9   3      226.74      224.76      5.52 o 
   4   9   3      404.23      368.08      7.93 o 
   5   9   3       69.31       72.71      2.10 o 
   6   9   3      392.00      393.69      7.56 o 
   7   9   3        0.05        0.78      0.76 o 
   8   9   3      259.16      252.49      5.69 o 
   9   9   3        0.21        0.91      1.14 o 
  10   9   3      117.16      121.36      3.00 o 
  11   9   3       19.86       19.85      1.56 o 
  12   9   3        1.04        1.82      0.93 o 
  13   9   3       52.51       53.70      2.10 o 
  14   9   3        0.69       -1.03      1.12 o 
  15   9   3       25.33       24.91      3.43 o 
  16   9   3        0.55        2.37      4.50 o 
  17   9   3        6.00        6.79      2.53 o 
  18   9   3       14.56       15.93      3.18 o 
 -18  10   3        1.21        0.00      2.10 o 
 -17  10   3        0.85       -0.86      1.87 o 
 -16  10   3        1.82        2.81      0.83 o 
 -15  10   3       15.97       20.07      2.51 o 
 -14  10   3        7.00        3.95      1.31 o 
 -13  10   3       19.71       23.18      1.95 o 
 -12  10   3       58.76       62.51      2.75 o 
 -11  10   3        2.45        4.66      1.19 o 
 -10  10   3       26.98       30.17      1.67 o 
  -9  10   3        6.47        5.73      1.04 o 
  -8  10   3       34.32       32.18      1.86 o 
  -7  10   3        4.29        2.97      2.36 o 
  -6  10   3      112.95      111.03      3.97 o 
  -5  10   3      195.56      196.72      6.01 o 
  -4  10   3        0.71        0.59      0.58 o 
  -3  10   3      207.37      216.73      5.39 o 
  -2  10   3       90.13       89.74      2.93 o 
  -1  10   3       63.33       78.31      3.55 o 
   0  10   3       56.24       55.36      4.16 o 
   1  10   3       86.97       92.62      3.43 o 
   2  10   3      129.78      138.01      3.94 o 
   3  10   3       18.03       21.45      1.60 o 
   4  10   3      268.23      264.79      6.33 o 
   5  10   3       86.12       85.92      3.27 o 
   6  10   3       82.64       80.15      2.68 o 
   7  10   3      142.50      145.39      3.91 o 
   8  10   3       19.67       20.34      2.06 o 
   9  10   3       91.62       90.04      3.14 o 
  10  10   3       19.36       20.34      1.63 o 
  11  10   3       53.52       54.00      2.38 o 
  12  10   3        1.83        1.79      1.39 o 
  13  10   3        8.72       10.03      1.40 o 
  14  10   3       30.43       26.20      1.82 o 
  15  10   3        1.58        1.73      1.01 o 
  16  10   3       22.04       22.21      4.95 o 
 -17  11   3        0.02        0.30      1.53 o 
 -16  11   3       22.18       25.40      2.81 o 
 -15  11   3        0.10        1.02      1.50 o 
 -14  11   3        9.08        5.74      2.66 o 
 -13  11   3        7.54        3.92      1.69 o 
 -12  11   3        0.05        0.65      1.07 o 
 -11  11   3      205.38      212.26      6.45 o 
 -10  11   3        3.73        2.44      1.98 o 
  -9  11   3      292.67      292.12      6.31 o 
  -8  11   3       11.98       12.93      1.21 o 
  -7  11   3      107.20      102.94      3.50 o 
  -6  11   3       45.53       51.78      2.18 o 
  -5  11   3        0.49        1.02      1.22 o 
  -4  11   3       49.36       63.30      2.90 o 
  -3  11   3      315.63      281.45      7.04 o 
  -2  11   3      199.87      196.49      5.16 o 
  -1  11   3      549.68      510.91     11.15 o 
   0  11   3      545.85      536.79     11.65 o 
   1  11   3      386.49      355.05      8.26 o 
   2  11   3        7.77        7.76      1.36 o 
   3  11   3      220.39      215.34      5.60 o 
   4  11   3      279.75      259.78      9.81 o 
   5  11   3       61.63       61.05      2.84 o 
   6  11   3      187.05      186.74      9.32 o 
   7  11   3       64.03       58.14      4.18 o 
   8  11   3      299.64      309.12      8.31 o 
   9  11   3       16.55       18.32      1.72 o 
  10  11   3      214.97      215.94      6.72 o 
  11  11   3       25.53       26.57      3.62 o 
  12  11   3        7.50        9.04      2.79 o 
  13  11   3       38.15       39.61      2.23 o 
  14  11   3        2.70        3.78      2.11 o 
  15  11   3       16.10       14.65      1.96 o 
  16  11   3        0.37       16.96      7.71 o 
 -17  12   3        1.19       -0.39      2.61 o 
 -16  12   3        0.57        2.27      2.17 o 
 -15  12   3        0.50        1.08      1.57 o 
 -14  12   3        0.62       -0.25      2.04 o 
 -13  12   3       11.02       14.65      2.28 o 
 -12  12   3       16.35       19.82      1.88 o 
 -11  12   3        8.31       11.07      1.53 o 
 -10  12   3      104.51      112.15      3.63 o 
  -9  12   3        2.09        3.73      1.14 o 
  -8  12   3       22.92       21.60      1.48 o 
  -7  12   3        7.47        6.79      1.38 o 
  -6  12   3        2.37        2.94      0.95 o 
  -5  12   3       11.75       14.22      1.38 o 
  -4  12   3        5.50        9.17      1.93 o 
  -3  12   3       21.48       20.91      1.49 o 
  -2  12   3       15.07       16.82      1.41 o 
  -1  12   3      244.90      233.48      6.02 o 
   0  12   3        0.20        0.62      0.72 o 
   1  12   3       92.70       96.48      3.31 o 
   2  12   3        4.61        5.11      1.45 o 
   3  12   3       25.77       23.17      1.57 o 
   4  12   3        0.47        0.25      0.68 o 
   5  12   3        0.01       -1.08      1.10 o 
   6  12   3        0.67        1.79      0.93 o 
   7  12   3        1.91        2.21      1.08 o 
   8  12   3        0.01        1.60      1.36 o 
   9  12   3       26.14       27.05      2.46 o 
  10  12   3        1.98        4.20      1.72 o 
  11  12   3        0.86       -0.58      0.95 o 
  12  12   3        4.01        3.88      1.15 o 
  13  12   3        8.79        8.93      1.41 o 
  14  12   3        4.73        4.80      1.66 o 
  15  12   3        0.09       -0.52      1.61 o 
  16  12   3        0.49        0.11      1.17 o 
 -16  13   3        6.13        4.07      1.51 o 
 -15  13   3        0.05        0.93      1.55 o 
 -14  13   3       24.58       25.71      2.77 o 
 -13  13   3       27.98       32.52      3.60 o 
 -12  13   3       15.45       12.86      2.16 o 
 -11  13   3       55.36       48.18      2.62 o 
 -10  13   3        3.36        4.12      1.85 o 
  -9  13   3       81.04       75.64      2.96 o 
  -8  13   3        4.70        4.56      1.22 o 
  -7  13   3      242.39      243.03      4.92 o 
  -6  13   3       48.64       48.74      1.90 o 
  -5  13   3      128.33      124.29      3.30 o 
  -4  13   3      231.68      227.54      4.30 o 
  -3  13   3        6.14        8.06      0.75 o 
  -2  13   3      109.53      113.59      2.48 o 
  -1  13   3       60.99       59.45      1.69 o 
   0  13   3      129.41      123.95      2.17 o 
   1  13   3      176.23      172.04      3.24 o 
   2  13   3      313.49      294.25      4.85 o 
   3  13   3      167.78      170.12      3.27 o 
   4  13   3       38.13       40.87      2.50 o 
   5  13   3        8.79        9.91      1.39 o 
   6  13   3       70.11       68.40      4.22 o 
   7  13   3        1.54        1.14      1.06 o 
   8  13   3      146.05      142.11      5.20 o 
   9  13   3        9.80       12.38      2.02 o 
  10  13   3       87.28      100.31      4.46 o 
  11  13   3        2.03        5.09      1.23 o 
  12  13   3       12.47       13.88      1.63 o 
  13  13   3        0.36        1.74      1.06 o 
  14  13   3        0.19       -0.03      1.14 o 
  15  13   3       18.79       17.33      2.10 o 
  16  13   3        1.34        1.69      4.13 o 
 -16  14   3        1.83        1.30      1.14 o 
 -15  14   3        2.45       -1.50      2.06 o 
 -14  14   3        0.90        1.14      1.55 o 
 -13  14   3        9.27        7.75      1.55 o 
 -12  14   3        0.00       -0.39      1.14 o 
 -11  14   3       12.23       10.05      1.58 o 
 -10  14   3        6.82        4.68      1.32 o 
  -9  14   3        9.44        9.94      1.49 o 
  -8  14   3       19.07       22.12      1.87 o 
  -7  14   3       36.64       39.94      1.86 o 
  -6  14   3        4.02        2.53      1.00 o 
  -5  14   3       21.43       20.16      1.36 o 
  -4  14   3       14.10       16.05      1.19 o 
  -3  14   3       67.91       71.34      1.83 o 
  -2  14   3       22.04       24.08      1.38 o 
  -1  14   3       57.50       60.95      2.21 o 
   0  14   3       13.78       16.14      0.78 o 
   1  14   3        0.03        0.57      0.41 o 
   2  14   3       61.51       61.77      1.69 o 
   3  14   3       11.07       12.16      0.95 o 
   4  14   3       38.73       37.30      1.82 o 
   5  14   3        7.39        8.92      1.78 o 
   6  14   3       83.22       91.04      4.47 o 
   7  14   3        3.61        3.18      1.26 o 
   8  14   3       27.21       32.14      4.71 o 
   9  14   3        4.01        3.27      2.62 o 
  10  14   3        9.36        8.41      1.90 o 
  11  14   3        9.47        8.03      1.44 o 
  12  14   3       15.37       13.27      1.62 o 
  13  14   3       11.71        9.31      1.43 o 
  14  14   3        5.96        4.49      1.27 o 
  15  14   3        2.88        2.36      1.34 o 
 -15  15   3        0.02       -0.38      1.48 o 
 -14  15   3        0.19        0.41      1.62 o 
 -13  15   3        7.99        9.62      1.84 o 
 -12  15   3        0.15       -1.05      1.05 o 
 -11  15   3       45.55       42.14      2.58 o 
 -10  15   3       15.65       18.45      1.89 o 
  -9  15   3      111.77      118.18      3.94 o 
  -8  15   3       19.48       22.46      3.01 o 
  -7  15   3       55.09       53.96      4.26 o 
  -6  15   3        8.94       10.06      2.19 o 
  -5  15   3        9.15       11.12      1.33 o 
  -4  15   3      115.34      110.31      3.21 o 
  -3  15   3       27.06       30.11      1.72 o 
  -2  15   3      218.21      204.44      4.06 o 
  -1  15   3       18.19       18.47      1.37 o 
   0  15   3       91.80       81.93      1.60 o 
   1  15   3      123.85      127.18      2.54 o 
   2  15   3       10.50        8.02      0.97 o 
   3  15   3       76.76       76.35      2.85 o 
   4  15   3       16.68       20.55      1.73 o 
   5  15   3       10.00        8.39      2.63 o 
   6  15   3       56.02       54.39      3.53 o 
   7  15   3       39.55       44.85      3.46 o 
   8  15   3       51.22       50.54      5.50 o 
   9  15   3        5.31        4.96      2.19 o 
  10  15   3       40.78       38.16      3.07 o 
  11  15   3       13.99       16.43      3.48 o 
  12  15   3        9.03        9.96      3.20 o 
  13  15   3        6.00        4.84      1.34 o 
  14  15   3        0.00       -1.37      1.75 o 
  15  15   3       10.42        8.20      1.73 o 
 -14  16   3        1.74        0.79      1.61 o 
 -13  16   3       23.59       20.03      2.10 o 
 -12  16   3        2.21        2.52      1.31 o 
 -11  16   3       18.67       14.62      1.82 o 
 -10  16   3        1.73        1.82      1.19 o 
  -9  16   3        1.94        0.91      1.36 o 
  -8  16   3        4.23        4.59      1.09 o 
  -7  16   3       51.82       57.12      5.04 o 
  -6  16   3       81.53       83.16      2.93 o 
  -5  16   3      148.58      149.09      4.01 o 
  -4  16   3      154.14      159.26      4.07 o 
  -3  16   3       69.59       65.36      2.10 o 
  -2  16   3       28.82       29.03      1.72 o 
  -1  16   3       26.12       24.55      2.29 o 
   0  16   3        1.51        1.36      1.20 o 
   1  16   3       20.47       22.45      4.61 o 
   2  16   3       55.65       56.64      2.44 o 
   3  16   3       23.26       24.61      2.57 o 
   4  16   3      161.86      164.57      8.49 o 
   5  16   3       25.02       27.02      2.04 o 
   6  16   3       47.39       47.74      5.54 o 
   7  16   3        0.03        0.39      1.37 o 
   8  16   3        0.07        0.38      1.84 o 
   9  16   3       22.61       23.79      2.32 o 
  10  16   3        0.52        0.32      1.44 o 
  11  16   3       15.79       12.83      2.24 o 
  12  16   3        0.20       -0.62      1.09 o 
  13  16   3        8.35        7.68      1.49 o 
  14  16   3        6.49        4.70      1.70 o 
 -14  17   3        0.46        2.22      2.76 o 
 -13  17   3        0.96        1.76      1.35 o 
 -12  17   3        0.29       -0.11      1.20 o 
 -11  17   3        1.53        0.56      1.41 o 
 -10  17   3        1.61        1.38      1.28 o 
  -9  17   3        0.30        0.64      0.93 o 
  -8  17   3        0.04        0.46      1.08 o 
  -7  17   3        2.09        2.57      1.10 o 
  -6  17   3        1.76        2.63      1.08 o 
  -5  17   3        0.38        0.75      0.91 o 
  -4  17   3        8.91        8.08      1.12 o 
  -3  17   3       20.93       21.20      1.39 o 
  -2  17   3        0.67       -0.23      0.81 o 
  -1  17   3       14.73       12.53      1.14 o 
   0  17   3        0.00        1.67      1.68 o 
   1  17   3       10.46       10.69      1.13 o 
   2  17   3        0.06       -1.25      1.25 o 
   3  17   3       19.22       17.98      2.49 o 
   4  17   3       11.67        9.20      1.47 o 
   5  17   3       11.94       13.66      3.23 o 
   6  17   3       20.73       22.92      2.08 o 
   7  17   3        4.43        3.97      1.34 o 
   8  17   3       13.13        9.66      1.71 o 
   9  17   3        0.58       -0.19      1.13 o 
  10  17   3        6.89        9.75      1.54 o 
  11  17   3        0.02       -0.12      1.45 o 
  12  17   3        1.36        1.32      1.61 o 
  13  17   3        0.28        1.07      1.51 o 
 -13  18   3       11.27       13.40      2.35 o 
 -12  18   3        0.68        1.63      1.34 o 
 -11  18   3       16.77       18.86      2.07 o 
 -10  18   3        8.11        7.91      1.41 o 
  -9  18   3        5.48        7.21      1.41 o 
  -8  18   3        1.03        2.48      1.08 o 
  -7  18   3       10.65       11.62      1.50 o 
  -6  18   3        5.63        4.71      1.36 o 
  -5  18   3       37.53       35.61      1.82 o 
  -4  18   3       38.66       37.62      1.87 o 
  -3  18   3       33.83       33.41      4.38 o 
  -2  18   3       11.19       11.12      1.23 o 
  -1  18   3       31.85       36.64      2.87 o 
   0  18   3        3.29        3.74      1.98 o 
   1  18   3        1.54        3.04      2.00 o 
   2  18   3       43.60       45.69      2.14 o 
   3  18   3        2.54        2.40      1.04 o 
   4  18   3      108.22      110.71      4.20 o 
   5  18   3        2.91        3.03      2.31 o 
   6  18   3       52.87       56.07      2.91 o 
   7  18   3        0.04       -0.64      1.03 o 
   8  18   3        4.99        6.28      1.51 o 
   9  18   3       15.87       13.44      4.40 o 
  10  18   3        0.21       -0.19      1.04 o 
  11  18   3       13.73       15.13      2.76 o 
  12  18   3        1.04        2.59      1.66 o 
 -12  19   3        0.03       -0.22      1.14 o 
 -11  19   3        0.38        0.59      1.02 o 
 -10  19   3        1.74        1.14      1.01 o 
  -9  19   3        3.28        2.37      1.17 o 
  -8  19   3        2.27        2.46      1.12 o 
  -7  19   3        2.73        3.71      1.14 o 
  -6  19   3        2.12        1.57      0.91 o 
  -5  19   3        5.05        7.59      1.11 o 
  -4  19   3       14.60       12.70      1.32 o 
  -3  19   3        4.74        5.15      1.08 o 
  -2  19   3        6.41        8.30      1.03 o 
  -1  19   3        3.09        7.36      2.36 o 
   0  19   3        3.14        1.53      1.90 o 
   1  19   3       21.24       26.58      3.53 o 
   2  19   3        0.18        2.66      1.99 o 
   3  19   3       14.78       14.16      1.46 o 
   4  19   3        0.11        1.28      2.08 o 
   5  19   3        1.01        0.43      1.06 o 
   6  19   3        5.84        6.34      1.46 o 
   7  19   3        0.73        0.97      1.19 o 
   8  19   3        3.63        3.33      1.33 o 
   9  19   3        5.76        6.04      1.46 o 
  10  19   3        2.39        3.52      1.34 o 
  11  19   3        2.77        2.82      1.35 o 
 -11  20   3        0.91       -0.06      1.13 o 
 -10  20   3        3.43        1.35      1.16 o 
  -9  20   3        0.45        0.68      1.08 o 
  -8  20   3        5.56        4.14      1.08 o 
  -7  20   3        7.29        8.06      1.22 o 
  -6  20   3        1.43       -0.59      0.79 o 
  -5  20   3       24.78       25.68      1.60 o 
  -4  20   3        0.10        1.92      0.93 o 
  -3  20   3       31.25       28.28      5.06 o 
  -2  20   3        0.98       -1.55      1.55 o 
  -1  20   3        7.53        8.75      2.48 o 
   0  20   3        8.76        8.20      2.47 o 
   1  20   3        0.54       -0.41      1.71 o 
   2  20   3       33.03       36.51      4.06 o 
   3  20   3        5.00        8.05      2.54 o 
   4  20   3       47.29       47.08      2.36 o 
   5  20   3        7.53        6.46      1.28 o 
   6  20   3       29.58       29.31      2.45 o 
   7  20   3        6.06        6.72      1.48 o 
   8  20   3        1.77        2.78      1.32 o 
   9  20   3        3.36        0.31      1.48 o 
  10  20   3        5.13        3.49      1.41 o 
  -9  21   3        2.89        1.17      0.98 o 
  -8  21   3        0.65        0.15      0.94 o 
  -7  21   3        1.63        0.93      0.90 o 
  -6  21   3        0.51        0.85      1.00 o 
  -5  21   3        0.01       -0.76      0.76 o 
  -4  21   3        2.89        1.74      0.83 o 
  -3  21   3        0.44        0.47      1.80 o 
  -2  21   3        1.98       -0.52      1.64 o 
  -1  21   3        6.50        9.57      2.65 o 
   0  21   3        0.29       -0.26      1.72 o 
   1  21   3       25.09       31.32      3.80 o 
   2  21   3        0.00       -0.88      1.80 o 
   3  21   3       13.88        9.82      2.69 o 
   4  21   3        0.00        2.32      2.14 o 
   5  21   3        1.29        0.82      1.03 o 
   6  21   3        3.88        3.88      2.45 o 
   7  21   3        0.02        0.00      1.01 o 
   8  21   3        6.37        8.04      1.79 o 
  -7  22   3        9.60       10.66      1.22 o 
  -6  22   3        3.84        4.90      1.00 o 
  -5  22   3        8.48        6.95      2.42 o 
  -4  22   3        3.89        1.19      1.79 o 
  -3  22   3        6.42        4.80      2.32 o 
  -2  22   3        0.93       -1.15      1.71 o 
  -1  22   3        0.05        0.25      1.80 o 
   0  22   3        5.99        5.92      2.41 o 
   1  22   3        0.13       -0.72      1.66 o 
   2  22   3       13.48       18.08      3.20 o 
   3  22   3        3.70        4.14      2.21 o 
   4  22   3        1.58       -0.33      1.73 o 
   5  22   3        0.09        1.91      2.05 o 
   6  22   3        0.21        1.25      2.21 o 
   7  22   3        0.47        0.76      2.10 o 
  -5  23   3        0.67        0.97      1.93 o 
  -4  23   3        1.78        1.89      1.96 o 
  -3  23   3        1.63       -0.66      1.80 o 
  -2  23   3        7.43        9.18      2.74 o 
  -1  23   3        4.58        7.54      2.59 o 
   0  23   3       11.57       11.27      2.84 o 
   1  23   3        1.06       -0.82      1.85 o 
   2  23   3        0.76       -1.40      1.76 o 
   3  23   3        1.06        0.17      1.79 o 
   4  23   3        1.45        1.50      2.01 o 
 -19   0   4        3.47        2.91      2.22 o 
 -18   0   4        9.08        6.00      2.52 o 
 -17   0   4       27.80       30.80      3.89 o 
 -16   0   4       18.50       25.33      3.52 o 
 -15   0   4       34.14       37.74      3.85 o 
 -14   0   4       11.60       16.96      2.85 o 
 -13   0   4        0.70        2.58      1.68 o 
 -12   0   4       84.83       79.79      2.97 o 
 -11   0   4       17.86       17.33      1.83 o 
 -10   0   4      632.06      635.43     18.70 o 
  -9   0   4       69.74       60.87      3.19 o 
  -8   0   4      271.96      290.46      9.41 o 
  -7   0   4       61.29       64.84      3.15 o 
  -6   0   4        0.14        1.25      0.77 o 
  -5   0   4      693.59      720.64     20.47 o 
  -4   0   4       43.73       51.72      1.79 o 
  -3   0   4      291.62      297.91      6.48 o 
  -2   0   4     2485.79     2494.89     78.99 o 
  -1   0   4     4282.11     4224.77     79.28 o 
   0   0   4      782.36      813.13     16.01 o 
   1   0   4       40.78       45.87      1.63 o 
   2   0   4     1185.22     1183.64     22.97 o 
   3   0   4      152.32      177.15      4.30 o 
   4   0   4      168.18      140.50      3.64 o 
   5   0   4      289.43      261.12      8.51 o 
   6   0   4      927.57      924.64     26.14 o 
   7   0   4     1144.08     1077.79     30.34 o 
   8   0   4       55.13       45.66      2.85 o 
   9   0   4      137.95      136.71      3.73 o 
  10   0   4       14.55       16.62      1.29 o 
  11   0   4        3.70        6.74      2.18 o 
  12   0   4       27.06       31.60      3.39 o 
  13   0   4      109.31      109.51      6.00 o 
  14   0   4      118.43      118.85      6.49 o 
  15   0   4       30.70       30.57      3.67 o 
  16   0   4        4.50        3.38      2.09 o 
  17   0   4        0.96        2.14      2.14 o 
  18   0   4        1.57        7.47      2.60 o 
  19   0   4        3.26        4.87      2.39 o 
 -19   1   4        1.32        0.73      1.87 o 
 -18   1   4        7.21        6.24      1.78 o 
 -17   1   4        0.01        0.40      1.40 o 
 -16   1   4       32.34       27.82      3.47 o 
 -15   1   4       23.05       22.22      2.27 o 
 -14   1   4       63.52       61.35      3.17 o 
 -13   1   4        9.64       10.98      1.52 o 
 -12   1   4       33.08       38.18      1.83 o 
 -11   1   4        4.57        3.25      0.81 o 
 -10   1   4        3.31        2.00      0.73 o 
  -9   1   4      124.16      127.93      3.61 o 
  -8   1   4       75.33       63.53      2.26 o 
  -7   1   4      357.49      346.38      7.64 o 
  -6   1   4      174.10      184.52      4.51 o 
  -5   1   4        9.10        8.03      0.78 o 
  -4   1   4       33.74       36.08      1.46 o 
  -3   1   4      134.29      147.72      3.32 o 
  -2   1   4        0.62        0.21      0.29 o 
  -1   1   4      387.65      454.94      6.62 o 
   0   1   4      378.01      345.62      5.19 o 
   1   1   4     1294.54     1287.32     17.57 o 
   2   1   4       95.06       97.62      1.92 o 
   3   1   4      315.61      318.14      5.43 o 
   4   1   4      466.66      421.47      7.33 o 
   5   1   4       47.83       45.65      1.81 o 
   6   1   4      537.91      572.74     11.96 o 
   7   1   4      152.56      135.75      4.34 o 
   8   1   4       87.10       85.90      2.87 o 
   9   1   4       66.41       62.26      1.63 o 
  10   1   4       69.59       66.48      2.65 o 
  11   1   4       17.57       18.64      1.15 o 
  12   1   4       49.88       47.58      2.14 o 
  13   1   4       47.98       45.26      4.54 o 
  14   1   4        2.85        2.53      1.34 o 
  15   1   4       22.23       23.62      2.41 o 
  16   1   4        1.98        2.38      1.53 o 
  17   1   4        5.51        3.77      2.09 o 
  18   1   4        0.09       -0.49      1.35 o 
  19   1   4        0.63        1.39      1.53 o 
 -19   2   4        1.88        2.50      2.01 o 
 -18   2   4       19.66       22.51      2.88 o 
 -17   2   4       33.60       41.20      3.05 o 
 -16   2   4        0.35        0.68      2.69 o 
 -15   2   4       49.29       45.66      2.95 o 
 -14   2   4       28.05       25.38      2.23 o 
 -13   2   4        0.60        0.24      0.77 o 
 -12   2   4       37.73       31.17      2.62 o 
 -11   2   4       46.82       44.03      2.06 o 
 -10   2   4      409.23      375.23      8.32 o 
  -9   2   4       21.28       19.06      1.26 o 
  -8   2   4      986.29      976.13     24.95 o 
  -7   2   4      202.05      191.90      4.70 o 
  -6   2   4      172.91      166.97      4.17 o 
  -5   2   4       23.31       21.94      1.00 o 
  -4   2   4        5.16        5.00      0.55 o 
  -3   2   4      342.89      340.74      7.88 o 
  -2   2   4      259.81      265.58      4.54 o 
  -1   2   4     3696.60     3762.39     57.03 o 
   0   2   4     1202.11     1186.68     16.24 o 
   1   2   4     1985.59     1916.34     25.83 o 
   2   2   4       58.73       49.40      1.23 o 
   3   2   4      422.91      432.51      7.45 o 
   4   2   4      150.45      150.92      4.10 o 
   5   2   4       70.75       65.49      1.84 o 
   6   2   4      303.35      282.61     13.14 o 
   7   2   4      719.52      695.77     14.35 o 
   8   2   4      109.15      100.65      2.54 o 
   9   2   4      202.49      197.73      4.13 o 
  10   2   4      152.07      154.91      2.84 o 
  11   2   4       90.47       95.18      2.13 o 
  12   2   4        0.75        2.47      1.06 o 
  13   2   4       49.90       46.86      3.22 o 
  14   2   4      115.55      122.63      4.64 o 
  15   2   4        0.52        2.03      1.37 o 
  16   2   4       27.46       30.12      2.74 o 
  17   2   4        1.86        2.13      1.54 o 
  18   2   4       12.27       13.74      2.18 o 
  19   2   4        0.39       -1.36      1.36 o 
 -19   3   4        1.55        3.93      1.70 o 
 -18   3   4       29.24       26.63      2.79 o 
 -17   3   4        1.28        2.31      1.54 o 
 -16   3   4       42.27       38.77      2.96 o 
 -15   3   4        4.71        5.73      2.68 o 
 -14   3   4      160.52      157.59      5.17 o 
 -13   3   4       55.74       62.47      3.10 o 
 -12   3   4      120.47      125.12      3.88 o 
 -11   3   4      132.95      143.61      4.05 o 
 -10   3   4       45.25       46.61      3.24 o 
  -9   3   4      358.75      361.61      7.98 o 
  -8   3   4       87.97       81.42      2.99 o 
  -7   3   4      325.98      308.80      6.90 o 
  -6   3   4      150.11      147.19      3.79 o 
  -5   3   4       85.50       80.31      2.04 o 
  -4   3   4     1418.40     1372.08     21.72 o 
  -3   3   4        3.13        3.88      0.52 o 
  -2   3   4     1642.51     1592.95     21.62 o 
  -1   3   4      462.09      480.58      7.02 o 
   0   3   4       82.93       69.79      1.92 o 
   1   3   4      840.88      837.65     11.72 o 
   2   3   4        8.74       12.21      0.76 o 
   3   3   4      552.65      542.86      9.18 o 
   4   3   4      458.58      456.98      7.93 o 
   5   3   4     1051.86      995.06     16.19 o 
   6   3   4      706.06      699.11     20.10 o 
   7   3   4      726.17      717.80     14.76 o 
   8   3   4      162.17      161.06      3.52 o 
   9   3   4        0.02        0.40      0.62 o 
  10   3   4       58.67       61.12      2.40 o 
  11   3   4      182.16      179.69      3.35 o 
  12   3   4      107.50      107.24      2.37 o 
  13   3   4       97.37       96.84      5.58 o 
  14   3   4       39.53       44.12      2.85 o 
  15   3   4       50.43       54.39      7.05 o 
  16   3   4        2.30        2.25      1.45 o 
  17   3   4       13.82        9.52      1.87 o 
  18   3   4        6.80       10.36      2.00 o 
 -19   4   4        7.62       10.65      3.03 o 
 -18   4   4       16.93       19.13      3.41 o 
 -17   4   4        1.86        2.17      2.10 o 
 -16   4   4        8.80        8.11      2.77 o 
 -15   4   4        0.69        0.74      1.85 o 
 -14   4   4       25.27       26.62      3.36 o 
 -13   4   4        3.54        3.38      2.14 o 
 -12   4   4       69.44       68.34      3.19 o 
 -11   4   4       31.41       25.00      2.14 o 
 -10   4   4      252.37      251.77      9.35 o 
  -9   4   4        0.83        1.76      1.18 o 
  -8   4   4      229.30      231.51      5.43 o 
  -7   4   4        1.08        1.39      0.81 o 
  -6   4   4        8.40        7.79      0.78 o 
  -5   4   4      102.46      106.80      2.50 o 
  -4   4   4      158.66      175.45      5.65 o 
  -3   4   4     2161.96     2268.32     35.32 o 
  -2   4   4      225.65      244.68      4.59 o 
  -1   4   4     1250.73     1240.74     19.66 o 
   0   4   4      271.27      253.93      4.70 o 
   1   4   4       54.09       62.92      1.47 o 
   2   4   4        5.05        5.89      0.60 o 
   3   4   4      921.35      885.30     16.34 o 
   4   4   4       92.15       82.26      2.14 o 
   5   4   4      103.59       94.68      2.40 o 
   6   4   4      468.53      466.41     20.83 o 
   7   4   4      179.96      193.38      4.92 o 
   8   4   4        6.17        7.49      0.82 o 
   9   4   4       29.60       30.25      2.24 o 
  10   4   4        9.35       12.62      1.16 o 
  11   4   4       43.49       48.02      1.73 o 
  12   4   4       47.41       46.39      3.78 o 
  13   4   4       25.57       24.80      1.24 o 
  14   4   4       10.34       10.24      1.84 o 
  15   4   4        3.33        3.60      1.54 o 
  16   4   4       37.10       43.15      3.03 o 
  17   4   4        2.69        2.56      1.47 o 
  18   4   4        9.83        8.87      1.94 o 
 -19   5   4        6.28        4.31      2.50 o 
 -18   5   4       10.93       10.30      2.82 o 
 -17   5   4        0.83        3.18      2.27 o 
 -16   5   4       53.22       53.13      4.84 o 
 -15   5   4       12.60        9.20      2.60 o 
 -14   5   4       82.14       82.73      3.45 o 
 -13   5   4       72.60       82.10      3.56 o 
 -12   5   4       62.33       63.27      2.38 o 
 -11   5   4      114.20      113.75      3.17 o 
 -10   5   4       21.56       22.12      2.49 o 
  -9   5   4      227.14      197.07      7.84 o 
  -8   5   4      144.61      128.78      5.74 o 
  -7   5   4      388.04      370.42      8.02 o 
  -6   5   4     1349.90     1267.14     20.31 o 
  -5   5   4      251.68      240.56      4.64 o 
  -4   5   4     1622.26     1438.02     26.59 o 
  -3   5   4      177.57      186.08      3.76 o 
  -2   5   4      746.54      711.83     12.53 o 
  -1   5   4       32.87       36.84      1.17 o 
   0   5   4      415.91      370.19      5.87 o 
   1   5   4      499.95      481.38      7.14 o 
   2   5   4       70.18       56.36      1.68 o 
   3   5   4     1541.14     1415.46     27.66 o 
   4   5   4       36.61       39.06      1.42 o 
   5   5   4      670.23      674.69     11.43 o 
   6   5   4       20.27       23.71      1.72 o 
   7   5   4       88.28       88.15      2.34 o 
   8   5   4       46.42       49.29      1.71 o 
   9   5   4        2.06        2.85      1.48 o 
  10   5   4      174.22      173.29      3.14 o 
  11   5   4       47.89       51.44      2.11 o 
  12   5   4       75.72       79.29      2.19 o 
  13   5   4       89.46       90.42      2.73 o 
  14   5   4        2.13        0.74      1.09 o 
  15   5   4       32.67       35.05      5.50 o 
  16   5   4        0.53        1.28      1.40 o 
  17   5   4       15.38       14.29      3.08 o 
  18   5   4        5.01        1.89      2.09 o 
 -19   6   4        0.15       -1.25      1.90 o 
 -18   6   4        8.09        5.51      2.44 o 
 -17   6   4        1.22        1.03      1.96 o 
 -16   6   4        8.62        7.22      2.59 o 
 -15   6   4       25.71       25.01      3.45 o 
 -14   6   4        0.45        2.50      1.28 o 
 -13   6   4       35.30       34.53      2.35 o 
 -12   6   4       27.93       22.32      1.95 o 
 -11   6   4       13.85       14.93      1.19 o 
 -10   6   4        8.75        6.76      1.21 o 
  -9   6   4       93.90       92.06      4.91 o 
  -8   6   4        2.07       -0.04      0.96 o 
  -7   6   4       94.97       85.12      4.46 o 
  -6   6   4      475.93      418.81      7.46 o 
  -5   6   4      138.08      134.46      3.01 o 
  -4   6   4       72.73       77.19      2.06 o 
  -3   6   4        9.03        6.21      0.66 o 
  -2   6   4      254.35      257.21      4.91 o 
  -1   6   4       58.27       48.39      4.56 o 
   0   6   4       63.56       58.97      1.73 o 
   1   6   4      367.29      334.99      6.10 o 
   2   6   4      142.92      144.10      3.17 o 
   3   6   4        9.38       12.33      1.27 o 
   4   6   4       55.48       55.27      1.76 o 
   5   6   4       11.77       14.05      0.98 o 
   6   6   4        3.85        4.62      0.92 o 
   7   6   4        0.72        0.80      0.52 o 
   8   6   4        6.02        4.06      1.07 o 
   9   6   4       67.84       68.92      2.02 o 
  10   6   4        4.61        6.62      0.82 o 
  11   6   4        0.92       -0.05      0.73 o 
  12   6   4       22.26       25.98      1.46 o 
  13   6   4        0.15        0.97      0.77 o 
  14   6   4        0.06       -0.68      0.68 o 
  15   6   4       13.84       18.80      3.28 o 
  16   6   4        0.01       -0.97      1.74 o 
  17   6   4        4.77        4.53      2.41 o 
  18   6   4        0.63        1.39      2.05 o 
 -19   7   4        6.33        5.74      2.50 o 
 -18   7   4        4.57        6.23      2.42 o 
 -17   7   4        0.32        1.03      2.06 o 
 -16   7   4       50.88       50.86      4.70 o 
 -15   7   4        3.61        4.32      1.52 o 
 -14   7   4      130.13      126.75      4.50 o 
 -13   7   4       80.24       86.45      3.58 o 
 -12   7   4      104.87      103.21      3.30 o 
 -11   7   4      216.97      210.43      3.81 o 
 -10   7   4       43.43       43.37      2.04 o 
  -9   7   4       55.57       53.70      2.53 o 
  -8   7   4      123.35      101.67      5.24 o 
  -7   7   4      150.22      136.81      6.15 o 
  -6   7   4     1054.34      965.88     15.86 o 
  -5   7   4      652.71      685.34     11.58 o 
  -4   7   4     1183.48     1104.26     21.81 o 
  -3   7   4      158.45      163.55      3.52 o 
  -2   7   4      598.82      586.01     10.02 o 
  -1   7   4      107.45      123.07      2.86 o 
   0   7   4      174.12      163.00      5.33 o 
   1   7   4      805.36      816.59     16.54 o 
   2   7   4        0.20        1.42      0.53 o 
   3   7   4     2034.65     1902.43     30.09 o 
   4   7   4       21.60       21.33      2.36 o 
   5   7   4     1003.14      965.54     16.00 o 
   6   7   4        4.69        7.84      0.72 o 
   7   7   4       49.08       49.97      2.39 o 
   8   7   4      423.39      407.24     14.59 o 
   9   7   4        7.36        8.60      0.97 o 
  10   7   4      446.72      439.00      7.43 o 
  11   7   4        0.07        1.18      0.76 o 
  12   7   4       88.25       86.42      2.48 o 
  13   7   4       34.20       35.55      2.88 o 
  14   7   4       17.77       23.42      2.69 o 
  15   7   4       41.53       42.92      1.69 o 
  16   7   4        1.49        1.30      1.98 o 
  17   7   4       40.72       43.65      4.46 o 
  18   7   4        1.78        1.98      2.14 o 
 -18   8   4        1.52        3.08      2.28 o 
 -17   8   4        2.00        1.18      2.04 o 
 -16   8   4        0.39       -0.15      1.85 o 
 -15   8   4        0.36        1.04      1.33 o 
 -14   8   4        1.87        2.16      2.80 o 
 -13   8   4       11.17        8.47      1.41 o 
 -12   8   4       24.97       23.63      1.82 o 
 -11   8   4        2.50        1.12      0.81 o 
 -10   8   4       30.55       26.81      1.51 o 
  -9   8   4        0.52       -0.70      1.05 o 
  -8   8   4       45.84       46.96      3.60 o 
  -7   8   4        4.47        8.24      1.78 o 
  -6   8   4       55.56       55.20      2.56 o 
  -5   8   4      277.82      262.81      5.16 o 
  -4   8   4        3.16        3.39      0.79 o 
  -3   8   4      143.77      134.96      3.13 o 
  -2   8   4       30.06       32.10      1.65 o 
  -1   8   4        1.91        3.30      0.79 o 
   0   8   4        2.25        1.48      0.64 o 
   1   8   4      164.36      162.76      8.04 o 
   2   8   4      516.58      469.71     10.22 o 
   3   8   4       70.33       66.71      2.05 o 
   4   8   4      149.36      144.91      3.39 o 
   5   8   4       27.00       25.37      1.65 o 
   6   8   4        1.50        0.60      0.48 o 
   7   8   4       36.54       30.96      2.04 o 
   8   8   4        0.44        0.65      0.79 o 
   9   8   4       69.66       69.87      2.47 o 
  10   8   4       16.51       16.61      1.16 o 
  11   8   4      129.98      130.70      3.17 o 
  12   8   4        0.14        0.13      1.11 o 
  13   8   4       10.30        8.72      1.14 o 
  14   8   4       10.48       10.64      2.96 o 
  15   8   4        0.24        1.87      3.63 o 
  16   8   4        2.49        2.18      2.18 o 
  17   8   4        4.78        3.20      2.32 o 
 -18   9   4        4.88        3.35      2.28 o 
 -17   9   4        0.36       -1.17      1.77 o 
 -16   9   4       20.98       15.62      2.04 o 
 -15   9   4        0.07        0.00      1.26 o 
 -14   9   4       24.48       24.84      2.20 o 
 -13   9   4       10.81       11.67      1.55 o 
 -12   9   4       18.72       18.42      1.47 o 
 -11   9   4       64.67       69.29      2.33 o 
 -10   9   4       50.52       52.40      1.98 o 
  -9   9   4       57.61       59.75      3.97 o 
  -8   9   4        3.48        3.00      0.90 o 
  -7   9   4       34.92       39.89      2.40 o 
  -6   9   4      139.54      145.81      4.92 o 
  -5   9   4       25.44       26.62      1.24 o 
  -4   9   4      255.22      252.31      5.35 o 
  -3   9   4       13.21       11.40      1.10 o 
  -2   9   4      174.17      157.82      6.04 o 
  -1   9   4        1.63        1.42      1.20 o 
   0   9   4       38.74       44.68      2.03 o 
   1   9   4      100.54      100.97      3.53 o 
   2   9   4       28.61       30.60      1.71 o 
   3   9   4      763.07      719.72     15.01 o 
   4   9   4       41.47       40.97      1.92 o 
   5   9   4      470.46      453.59      7.14 o 
   6   9   4        6.61        9.10      1.32 o 
   7   9   4       68.83       67.11      2.95 o 
   8   9   4       41.10       42.52      1.73 o 
   9   9   4        9.35       10.60      1.11 o 
  10   9   4      135.59      134.31      3.67 o 
  11   9   4        6.28        6.35      1.25 o 
  12   9   4      101.74      102.01      3.26 o 
  13   9   4       19.11       20.54      2.20 o 
  14   9   4       33.42       33.31      2.50 o 
  15   9   4        2.56        4.00      3.64 o 
  16   9   4        4.03        2.29      1.51 o 
  17   9   4        5.61        5.67      2.59 o 
 -18  10   4        1.38       -0.79      1.89 o 
 -17  10   4        0.02       -1.31      1.76 o 
 -16  10   4        2.27        1.51      0.82 o 
 -15  10   4        2.05        2.33      2.29 o 
 -14  10   4        0.03        1.14      1.20 o 
 -13  10   4       52.24       53.50      2.67 o 
 -12  10   4        0.04       -0.19      0.88 o 
 -11  10   4        7.31        6.98      1.29 o 
 -10  10   4        0.95        1.08      0.97 o 
  -9  10   4        0.09        0.56      0.89 o 
  -8  10   4       23.52       25.91      1.73 o 
  -7  10   4       22.26       23.16      1.68 o 
  -6  10   4       78.92       96.43      5.31 o 
  -5  10   4       14.76        8.71      1.33 o 
  -4  10   4       32.05       31.64      2.62 o 
  -3  10   4        0.07       -0.08      0.64 o 
  -2  10   4        5.66        7.65      1.02 o 
  -1  10   4      100.25       86.28      4.58 o 
   0  10   4      150.57      139.82      4.11 o 
   1  10   4       33.98       40.93      2.00 o 
   2  10   4      488.45      453.69     10.13 o 
   3  10   4      166.41      162.27      4.54 o 
   4  10   4       18.55       22.85      2.31 o 
   5  10   4       16.17       15.84      1.10 o 
   6  10   4        9.65        8.69      1.29 o 
   7  10   4       13.97       16.24      1.69 o 
   8  10   4        0.70        1.03      0.94 o 
   9  10   4      187.96      190.90      5.27 o 
  10  10   4        0.00       -0.63      1.06 o 
  11  10   4      147.20      151.68      4.13 o 
  12  10   4       20.55       20.38      1.71 o 
  13  10   4        3.51        0.97      1.04 o 
  14  10   4       11.85       11.42      2.94 o 
  15  10   4        0.59       17.32      8.25 o 
  16  10   4       14.45       14.58      1.34 o 
 -17  11   4        0.45       -1.24      1.93 o 
 -16  11   4        0.06       -0.26      1.42 o 
 -15  11   4        0.35        1.09      1.56 o 
 -14  11   4       11.01       14.77      2.29 o 
 -13  11   4        1.85       -0.21      1.38 o 
 -12  11   4        1.20        2.35      1.16 o 
 -11  11   4       30.74       30.65      2.53 o 
 -10  11   4       23.97       25.89      1.91 o 
  -9  11   4        0.02       -0.23      0.89 o 
  -8  11   4        2.87        3.29      1.02 o 
  -7  11   4       67.61       67.00      2.26 o 
  -6  11   4        9.29        9.56      1.23 o 
  -5  11   4       25.45       30.62      1.74 o 
  -4  11   4        6.87        9.30      1.06 o 
  -3  11   4        1.50        2.97      0.84 o 
  -2  11   4        6.39        6.05      1.03 o 
  -1  11   4        0.01        1.36      0.79 o 
   0  11   4       19.97       21.57      1.62 o 
   1  11   4        0.94        2.23      0.83 o 
   2  11   4      128.52      122.53      3.85 o 
   3  11   4       22.45       20.34      1.53 o 
   4  11   4       10.58       11.76      1.53 o 
   5  11   4       17.06       17.70      1.77 o 
   6  11   4        1.11        0.84      0.91 o 
   7  11   4       13.21       11.39      1.79 o 
   8  11   4       14.51       16.33      1.64 o 
   9  11   4        8.55       10.37      1.86 o 
  10  11   4        3.11        2.69      1.51 o 
  11  11   4        2.17        1.99      1.32 o 
  12  11   4        1.17        1.65      1.41 o 
  13  11   4        0.03        0.79      1.02 o 
  14  11   4        0.45       -0.20      0.95 o 
  15  11   4        2.32       15.59      7.76 o 
  16  11   4        2.10        3.81      1.06 o 
 -17  12   4        8.62        9.41      3.47 o 
 -16  12   4        1.12        2.43      2.31 o 
 -15  12   4       10.17        8.93      2.04 o 
 -14  12   4        1.22        1.59      1.56 o 
 -13  12   4       20.52       22.24      5.35 o 
 -12  12   4       12.82       15.43      1.75 o 
 -11  12   4        4.53        3.28      1.23 o 
 -10  12   4       77.01       77.30      5.98 o 
  -9  12   4        0.00       -0.88      1.29 o 
  -8  12   4      146.59      153.75      5.82 o 
  -7  12   4        0.42        1.09      0.90 o 
  -6  12   4      160.32      156.09      4.57 o 
  -5  12   4       28.71       33.63      1.57 o 
  -4  12   4       31.51       30.13      2.24 o 
  -3  12   4      113.92      120.44      2.94 o 
  -2  12   4        2.52        1.71      0.82 o 
  -1  12   4      185.36      187.66      5.50 o 
   0  12   4       38.87       41.50      2.16 o 
   1  12   4      251.48      272.53      6.93 o 
   2  12   4      159.71      154.69      3.49 o 
   3  12   4       66.51       69.20      1.89 o 
   4  12   4      138.26      140.77      2.70 o 
   5  12   4        0.64        1.49      0.97 o 
   6  12   4       89.20       95.57      2.95 o 
   7  12   4        9.34       10.82      1.45 o 
   8  12   4       58.23       65.43      7.24 o 
   9  12   4       82.58       82.63      3.93 o 
  10  12   4        3.38        5.39      1.19 o 
  11  12   4       87.90       89.04      3.17 o 
  12  12   4        0.01        0.06      1.10 o 
  13  12   4       38.45       36.60      2.25 o 
  14  12   4        0.06       -0.16      0.97 o 
  15  12   4       14.98       12.70      3.64 o 
  16  12   4        5.77       40.79     10.21 o 
 -16  13   4        3.23        1.23      1.61 o 
 -15  13   4        0.86        1.09      1.58 o 
 -14  13   4        0.21        0.05      1.49 o 
 -13  13   4        0.11        0.55      1.13 o 
 -12  13   4        0.02        1.39      1.18 o 
 -11  13   4        9.98       12.75      1.94 o 
 -10  13   4       19.89       24.34      1.96 o 
  -9  13   4        0.27        0.51      1.04 o 
  -8  13   4        5.30        4.57      1.50 o 
  -7  13   4        2.31        1.43      1.99 o 
  -6  13   4       10.23       11.20      1.15 o 
  -5  13   4        1.15        1.06      1.03 o 
  -4  13   4        3.29        2.54      0.77 o 
  -3  13   4        0.01        0.05      0.64 o 
  -2  13   4        3.21        1.87      0.60 o 
  -1  13   4        0.00       -0.05      0.51 o 
   0  13   4        0.06        0.86      0.45 o 
   1  13   4        0.26       -0.02      0.43 o 
   2  13   4       54.41       53.21      1.58 o 
   3  13   4       29.36       28.22      1.22 o 
   4  13   4       14.23       15.16      1.73 o 
   5  13   4       16.90       16.07      1.64 o 
   6  13   4        1.88        5.32      1.24 o 
   7  13   4        0.79        0.61      1.80 o 
   8  13   4       29.19       27.96      2.55 o 
   9  13   4        0.19        0.37      3.04 o 
  10  13   4        4.69        4.51      1.72 o 
  11  13   4        0.78        2.35      1.15 o 
  12  13   4        2.05        1.28      1.10 o 
  13  13   4        3.89        2.83      1.38 o 
  14  13   4        0.22       -0.17      1.03 o 
  15  13   4        5.36        7.08      4.71 o 
 -16  14   4        0.04        3.06      2.87 o 
 -15  14   4       18.47       20.39      6.73 o 
 -14  14   4        2.47        0.75      1.59 o 
 -13  14   4        4.60        5.16      1.73 o 
 -12  14   4        2.77        1.68      1.22 o 
 -11  14   4        0.57       -0.27      1.05 o 
 -10  14   4       22.33       22.53      1.99 o 
  -9  14   4        2.21        0.57      1.05 o 
  -8  14   4       85.30       81.43      4.26 o 
  -7  14   4       18.32       22.46      1.74 o 
  -6  14   4      215.65      207.31      4.87 o 
  -5  14   4       17.28       18.18      1.52 o 
  -4  14   4       24.34       26.24      1.45 o 
  -3  14   4       17.22       17.09      1.03 o 
  -2  14   4       29.35       29.12      1.43 o 
  -1  14   4      218.98      213.86      3.54 o 
   0  14   4        7.61        7.83      0.64 o 
   1  14   4      313.16      302.95      4.00 o 
   2  14   4       22.30       20.34      1.10 o 
   3  14   4       36.41       36.06      1.65 o 
   4  14   4       52.15       53.01      2.64 o 
   5  14   4        2.58        3.38      1.10 o 
   6  14   4       28.49       27.86      2.71 o 
   7  14   4        0.46        0.25      1.07 o 
   8  14   4       40.48       41.47      3.08 o 
   9  14   4       24.63       23.86      4.28 o 
  10  14   4        9.08        9.27      2.51 o 
  11  14   4       11.08       12.79      1.64 o 
  12  14   4        3.17        3.15      1.25 o 
  13  14   4       10.44       10.91      2.55 o 
  14  14   4        1.06       -0.92      1.06 o 
  15  14   4       12.07       21.42      7.83 o 
 -15  15   4        0.12       -0.49      2.49 o 
 -14  15   4        4.19        5.82      1.90 o 
 -13  15   4        0.06        0.30      1.20 o 
 -12  15   4        7.16        3.15      1.55 o 
 -11  15   4        8.22        8.30      1.96 o 
 -10  15   4        0.12        0.70      1.14 o 
  -9  15   4       31.63       31.53      2.23 o 
  -8  15   4        5.59        8.63      1.24 o 
  -7  15   4       21.61       20.82      1.84 o 
  -6  15   4        3.93        3.04      1.05 o 
  -5  15   4       13.07       11.83      1.41 o 
  -4  15   4       43.34       43.78      2.11 o 
  -3  15   4        2.28        1.30      0.93 o 
  -2  15   4      130.20      136.84      3.04 o 
  -1  15   4        3.08        3.39      0.78 o 
   0  15   4       77.86       79.66      2.30 o 
   1  15   4        0.15        1.56      1.00 o 
   2  15   4       11.60       12.00      1.21 o 
   3  15   4        0.15        1.66      0.85 o 
   4  15   4        3.32        3.39      1.10 o 
   5  15   4       29.64       35.23      2.22 o 
   6  15   4       30.42       29.33      2.15 o 
   7  15   4       63.85       67.08      4.05 o 
   8  15   4        5.27        2.82      1.52 o 
   9  15   4        9.14        7.41      3.36 o 
  10  15   4        5.17        4.52      1.71 o 
  11  15   4        1.99        0.62      1.56 o 
  12  15   4        0.44       -0.05      1.11 o 
  13  15   4       11.30        8.34      1.50 o 
  14  15   4        2.04        1.17      1.23 o 
 -14  16   4        1.65        0.58      1.62 o 
 -13  16   4        6.38        4.14      1.44 o 
 -12  16   4        0.43        0.70      1.20 o 
 -11  16   4        0.73        0.75      1.15 o 
 -10  16   4        0.24       -1.05      1.40 o 
  -9  16   4        5.95        6.69      1.46 o 
  -8  16   4        0.09        0.08      0.89 o 
  -7  16   4       11.36       12.38      2.45 o 
  -6  16   4       30.92       27.69      1.91 o 
  -5  16   4        0.01        0.66      1.54 o 
  -4  16   4       20.76       21.33      2.38 o 
  -3  16   4        5.85        5.95      1.08 o 
  -2  16   4       14.32       16.96      1.40 o 
  -1  16   4        0.12       -0.70      0.70 o 
   0  16   4       26.94       25.78      1.34 o 
   1  16   4        5.86        6.04      1.22 o 
   2  16   4       11.98       10.26      1.75 o 
   3  16   4        3.69        3.00      1.06 o 
   4  16   4        4.60        5.68      1.59 o 
   5  16   4        1.11        1.86      1.13 o 
   6  16   4        0.02       -0.19      1.03 o 
   7  16   4        7.00        8.17      1.53 o 
   8  16   4        0.49        1.16      1.19 o 
   9  16   4       14.57       11.81      1.84 o 
  10  16   4        0.96       -1.47      2.28 o 
  11  16   4        0.50        0.23      1.58 o 
  12  16   4        0.00        0.17      1.14 o 
  13  16   4        0.32       -1.53      1.70 o 
 -13  17   4        9.50       13.63      2.00 o 
 -12  17   4        7.06        3.64      1.35 o 
 -11  17   4       15.17       15.18      1.99 o 
 -10  17   4        0.37        1.16      1.38 o 
  -9  17   4       63.27       62.64      2.77 o 
  -8  17   4        0.94        0.54      1.01 o 
  -7  17   4       49.17       45.30      2.41 o 
  -6  17   4       23.10       25.15      1.90 o 
  -5  17   4        0.02       -0.29      0.89 o 
  -4  17   4      142.52      139.30      3.84 o 
  -3  17   4        1.02        2.07      1.91 o 
  -2  17   4      186.72      188.66      5.42 o 
  -1  17   4        0.92        2.81      0.86 o 
   0  17   4      109.47      115.96      4.69 o 
   1  17   4       24.49       32.21      1.73 o 
   2  17   4       17.92       17.25      2.12 o 
   3  17   4       38.54       39.76      2.24 o 
   4  17   4       31.70       36.20      2.94 o 
   5  17   4       94.02      107.28     11.49 o 
   6  17   4       55.15       54.04      5.23 o 
   7  17   4      130.51      140.65      4.68 o 
   8  17   4        4.27        3.35      1.30 o 
   9  17   4       13.41       15.11      1.64 o 
  10  17   4        2.65        1.35      1.05 o 
  11  17   4        9.04       10.20      1.69 o 
  12  17   4       13.58       18.51      2.29 o 
  13  17   4       14.64        9.67      2.85 o 
 -12  18   4        2.01        1.77      1.32 o 
 -11  18   4        0.48        1.92      1.29 o 
 -10  18   4        0.69        0.90      0.97 o 
  -9  18   4        0.41        0.67      1.09 o 
  -8  18   4        0.64        0.82      1.03 o 
  -7  18   4        2.13        1.98      1.34 o 
  -6  18   4        0.55        0.09      0.91 o 
  -5  18   4       29.61       28.74      2.13 o 
  -4  18   4        0.08        0.06      0.96 o 
  -3  18   4        8.72        9.21      1.69 o 
  -2  18   4        8.61        8.39      1.15 o 
  -1  18   4        8.29        8.88      1.90 o 
   0  18   4        0.73        2.15      2.10 o 
   1  18   4       11.80       13.52      2.87 o 
   2  18   4       53.64       51.91      2.26 o 
   3  18   4        5.17        5.52      1.40 o 
   4  18   4       26.73       30.44      2.10 o 
   5  18   4        0.72        0.03      1.01 o 
   6  18   4        0.86        1.20      1.12 o 
   7  18   4        0.05        1.47      1.79 o 
   8  18   4        0.48        2.32      2.55 o 
   9  18   4        5.14        4.60      1.40 o 
  10  18   4        3.00        2.92      1.82 o 
  11  18   4       11.79        8.97      1.42 o 
  12  18   4        0.13        1.01      1.93 o 
 -11  19   4        7.97        8.69      1.37 o 
 -10  19   4        2.63        3.16      1.10 o 
  -9  19   4        6.53        5.90      1.40 o 
  -8  19   4        1.45        2.94      1.43 o 
  -7  19   4        4.03        4.16      1.19 o 
  -6  19   4        6.95        5.32      1.18 o 
  -5  19   4        5.53        4.02      1.11 o 
  -4  19   4       29.58       35.17      3.56 o 
  -3  19   4        0.79        1.50      0.88 o 
  -2  19   4       32.33       33.39      3.00 o 
  -1  19   4       12.92       16.18      2.88 o 
   0  19   4        6.79        7.22      2.47 o 
   1  19   4       29.68       37.14      3.98 o 
   2  19   4        0.96        1.99      1.88 o 
   3  19   4       19.69       18.80      1.57 o 
   4  19   4        2.25        1.85      1.08 o 
   5  19   4       28.44       29.18      4.52 o 
   6  19   4       25.16       25.76      2.10 o 
   7  19   4       21.20       21.15      2.72 o 
   8  19   4       27.16       23.94      2.19 o 
   9  19   4        2.09        0.39      1.19 o 
  10  19   4        9.67        9.40      2.50 o 
  11  19   4        0.00        1.03      1.28 o 
 -10  20   4        0.02        0.58      1.09 o 
  -9  20   4        7.73        4.99      1.29 o 
  -8  20   4        0.00        0.19      0.90 o 
  -7  20   4        2.65        2.14      1.13 o 
  -6  20   4        0.01        1.38      1.82 o 
  -5  20   4        6.41        5.46      1.76 o 
  -4  20   4        2.60        1.19      0.95 o 
  -3  20   4        5.68        4.94      0.96 o 
  -2  20   4        3.42        2.51      1.88 o 
  -1  20   4        5.08        6.48      2.45 o 
   0  20   4        2.31        2.82      1.88 o 
   1  20   4        4.51        4.73      2.22 o 
   2  20   4        4.73        5.99      2.32 o 
   3  20   4        1.46        1.51      1.85 o 
   4  20   4        0.02        0.13      0.92 o 
   5  20   4        0.87        1.14      1.04 o 
   6  20   4        0.25        0.62      1.05 o 
   7  20   4        0.02       -0.31      1.44 o 
   8  20   4        1.43        4.96      1.80 o 
   9  20   4        0.01        0.16      1.17 o 
  -9  21   4        2.81        1.27      1.00 o 
  -8  21   4        2.36        2.30      1.12 o 
  -7  21   4        0.13        0.74      1.02 o 
  -6  21   4        7.32        6.52      1.24 o 
  -5  21   4        0.39       -0.02      0.89 o 
  -4  21   4       16.41       18.04      2.53 o 
  -3  21   4        0.16        0.04      1.43 o 
  -2  21   4       16.29       19.11      3.22 o 
  -1  21   4        3.23        3.94      2.21 o 
   0  21   4        5.82        4.04      2.17 o 
   1  21   4        0.06       -0.18      1.78 o 
   2  21   4        1.17        1.13      1.93 o 
   3  21   4       11.84        9.88      2.70 o 
   4  21   4        1.14        1.28      2.03 o 
   5  21   4        9.11        6.41      1.20 o 
   6  21   4        0.02       -0.41      0.97 o 
   7  21   4        0.39        3.58      1.21 o 
   8  21   4        1.61        1.48      1.16 o 
  -7  22   4        0.04        0.27      0.95 o 
  -6  22   4        3.26        3.25      1.04 o 
  -5  22   4        0.81       -0.19      1.42 o 
  -4  22   4        3.83        1.06      1.48 o 
  -3  22   4        4.93        0.90      1.85 o 
  -2  22   4        0.00        2.12      2.04 o 
  -1  22   4        3.92        4.59      2.30 o 
   0  22   4        4.28        1.55      2.10 o 
   1  22   4        2.40        3.46      2.16 o 
   2  22   4        5.85        1.58      2.04 o 
   3  22   4        5.10        5.04      2.25 o 
   4  22   4        4.94        6.09      2.36 o 
   5  22   4        0.98        1.10      2.04 o 
   6  22   4        2.07        1.63      1.62 o 
  -4  23   4        6.67        4.86      2.25 o 
  -3  23   4        0.82        3.39      2.21 o 
  -2  23   4       18.25       25.43      3.71 o 
  -1  23   4        0.38       -0.22      1.88 o 
   0  23   4        8.97        5.81      2.37 o 
   1  23   4        0.27        2.43      2.07 o 
   2  23   4        0.22        0.33      1.98 o 
   3  23   4        0.67        0.27      1.91 o 
 -19   1   5       22.89       21.67      4.69 o 
 -18   1   5       18.34       23.22      2.57 o 
 -17   1   5       68.01       68.74      3.80 o 
 -16   1   5       83.39       96.55      4.27 o 
 -15   1   5        9.59       10.98      1.88 o 
 -14   1   5      149.79      168.44      5.51 o 
 -13   1   5        0.44       -0.65      1.12 o 
 -12   1   5      217.01      210.40      4.79 o 
 -11   1   5      113.08      109.96      2.60 o 
 -10   1   5      215.40      201.53      5.21 o 
  -9   1   5     1109.51     1083.44     24.36 o 
  -8   1   5       40.84       39.05      1.80 o 
  -7   1   5      866.20      815.46     16.58 o 
  -6   1   5        0.66        2.48      1.10 o 
  -5   1   5      675.65      683.93     30.39 o 
  -4   1   5      277.62      275.46      8.70 o 
  -3   1   5     1155.18     1120.51     15.57 o 
  -2   1   5     1538.18     1533.78     20.97 o 
  -1   1   5      174.99      176.47      3.09 o 
   0   1   5      762.49      760.44     10.82 o 
   1   1   5     1693.77     1684.69     22.97 o 
   2   1   5     1399.37     1377.94     18.97 o 
   3   1   5      810.84      805.04     11.50 o 
   4   1   5     1032.56     1020.63     16.62 o 
   5   1   5     1257.33     1206.00     23.88 o 
   6   1   5       46.78       52.69      2.16 o 
   7   1   5      225.37      220.40      4.46 o 
   8   1   5      505.44      490.88      8.29 o 
   9   1   5       14.76       14.88      0.93 o 
  10   1   5      712.08      713.68      8.25 o 
  11   1   5      127.65      122.19      2.08 o 
  12   1   5      611.42      595.07     13.30 o 
  13   1   5        7.44        5.92      1.59 o 
  14   1   5       46.93       45.23      4.66 o 
  15   1   5       44.81       49.75      5.05 o 
  16   1   5        0.37       -0.43      1.33 o 
  17   1   5       46.71       55.32      6.41 o 
  18   1   5        0.64        2.81      1.62 o 
 -19   2   5        0.45        1.78      1.54 o 
 -18   2   5        2.14        2.05      1.49 o 
 -17   2   5        3.14        4.29      1.73 o 
 -16   2   5       11.24        7.81      1.74 o 
 -15   2   5        0.18        0.33      1.73 o 
 -14   2   5        0.67       -0.13      1.22 o 
 -13   2   5        0.98        0.67      1.13 o 
 -12   2   5       74.66       77.04      2.64 o 
 -11   2   5      125.49      124.45      3.37 o 
 -10   2   5       22.15       22.99      1.87 o 
  -9   2   5      197.99      194.58      5.04 o 
  -8   2   5       60.99       53.50      2.15 o 
  -7   2   5        7.27        6.78      0.91 o 
  -6   2   5       21.55       21.45      1.35 o 
  -5   2   5       93.66       91.50      5.57 o 
  -4   2   5       23.66       22.58      1.07 o 
  -3   2   5       76.43       68.21      1.88 o 
  -2   2   5      399.82      364.20      5.63 o 
  -1   2   5       30.99       33.14      1.24 o 
   0   2   5      182.72      181.71      4.07 o 
   1   2   5     1043.07     1103.69     23.71 o 
   2   2   5      465.20      430.59      8.71 o 
   3   2   5      383.87      390.35      7.00 o 
   4   2   5      957.76      908.54     16.70 o 
   5   2   5       57.26       54.23      2.19 o 
   6   2   5       33.63       32.53      1.71 o 
   7   2   5        2.07        2.61      0.64 o 
   8   2   5       15.59       17.23      1.48 o 
   9   2   5      132.78      131.93      2.63 o 
  10   2   5        3.03        4.05      0.58 o 
  11   2   5       92.37       94.63      2.31 o 
  12   2   5        3.67        4.54      0.71 o 
  13   2   5       30.67       24.83      2.32 o 
  14   2   5        0.03        0.33      1.29 o 
  15   2   5        1.20        1.18      1.44 o 
  16   2   5        2.68        2.44      1.47 o 
  17   2   5        2.33        1.54      1.47 o 
  18   2   5       15.22       15.52      2.80 o 
 -19   3   5        1.61       -0.29      1.99 o 
 -18   3   5        3.91        2.12      1.63 o 
 -17   3   5        1.62        2.72      1.57 o 
 -16   3   5       38.98       44.31      3.76 o 
 -15   3   5        0.11       -0.18      1.57 o 
 -14   3   5       13.62       12.03      1.83 o 
 -13   3   5        0.04        0.63      1.11 o 
 -12   3   5       15.70       14.67      1.15 o 
 -11   3   5       31.36       25.83      1.63 o 
 -10   3   5        7.76        8.32      1.77 o 
  -9   3   5      340.67      335.12      7.68 o 
  -8   3   5      221.34      206.46      5.20 o 
  -7   3   5      287.32      289.94     10.75 o 
  -6   3   5      137.97      126.28      4.04 o 
  -5   3   5      229.79      222.66      4.45 o 
  -4   3   5        3.16        2.61      0.56 o 
  -3   3   5       94.11       95.63      3.06 o 
  -2   3   5     1118.90     1102.38     16.24 o 
  -1   3   5      735.75      711.91     10.23 o 
   0   3   5      981.81      939.14     13.21 o 
   1   3   5      565.36      567.25      8.35 o 
   2   3   5      381.02      360.01      5.63 o 
   3   3   5       85.58       90.83      2.34 o 
   4   3   5      556.17      549.88     11.02 o 
   5   3   5      236.28      238.04     11.85 o 
   6   3   5       20.09       16.83      1.50 o 
   7   3   5       32.80       32.55      1.57 o 
   8   3   5      229.55      218.03      4.54 o 
   9   3   5        2.05        2.16      0.58 o 
  10   3   5       89.28       89.41      1.82 o 
  11   3   5       11.97       12.10      0.97 o 
  12   3   5      107.13      107.83      2.46 o 
  13   3   5        8.82       10.15      1.79 o 
  14   3   5       16.14       14.91      2.06 o 
  15   3   5       10.41        7.51      1.80 o 
  16   3   5        4.38        6.51      3.25 o 
  17   3   5        3.82        2.36      2.76 o 
  18   3   5        2.23        4.46      1.64 o 
 -19   4   5        0.00       -1.71      1.88 o 
 -18   4   5        4.62        4.12      2.48 o 
 -17   4   5       10.76       13.76      3.20 o 
 -16   4   5       12.50        7.20      2.55 o 
 -15   4   5       69.56       69.32      4.97 o 
 -14   4   5        1.06        0.81      1.76 o 
 -13   4   5       83.48       85.21      4.66 o 
 -12   4   5       36.92       39.24      2.37 o 
 -11   4   5       91.09       90.40      3.61 o 
 -10   4   5       57.54       55.71      3.79 o 
  -9   4   5       63.63       58.04      3.77 o 
  -8   4   5      184.35      174.42      4.55 o 
  -7   4   5       33.25       34.84      1.68 o 
  -6   4   5      731.26      703.81     14.49 o 
  -5   4   5      443.66      424.56      7.61 o 
  -4   4   5      541.75      528.04      9.59 o 
  -3   4   5      841.54      775.21     12.88 o 
  -2   4   5      210.46      205.92      5.88 o 
  -1   4   5      803.88      781.20     11.18 o 
   0   4   5      139.13      148.23      2.79 o 
   1   4   5      550.76      490.38      7.37 o 
   2   4   5      247.29      225.33      5.74 o 
   3   4   5      291.80      280.44     12.38 o 
   4   4   5      995.11      952.71     24.60 o 
   5   4   5       85.95       75.72      2.21 o 
   6   4   5      468.24      469.21     10.32 o 
   7   4   5        1.54        1.60      0.63 o 
   8   4   5      263.50      240.83      6.91 o 
   9   4   5       42.95       41.69      2.69 o 
  10   4   5      120.91      122.60      2.46 o 
  11   4   5       71.25       75.87      2.11 o 
  12   4   5        0.10        0.34      0.66 o 
  13   4   5       67.00       70.00      1.95 o 
  14   4   5       16.85       12.42      2.01 o 
  15   4   5       35.45       30.81      2.65 o 
  16   4   5       15.41       16.57      2.20 o 
  17   4   5        9.87       11.03      2.15 o 
  18   4   5       14.82       14.25      2.17 o 
 -19   5   5        2.47       -0.66      1.96 o 
 -18   5   5        0.13        0.38      1.93 o 
 -17   5   5        8.58        5.61      2.52 o 
 -16   5   5       56.70       50.74      4.59 o 
 -15   5   5        0.42        1.67      1.99 o 
 -14   5   5       34.84       32.00      2.29 o 
 -13   5   5       12.90       12.40      1.69 o 
 -12   5   5        1.76        1.86      1.15 o 
 -11   5   5       22.01       23.03      2.00 o 
 -10   5   5       40.78       43.65      2.39 o 
  -9   5   5       24.80       21.97      2.47 o 
  -8   5   5      287.65      298.01     10.68 o 
  -7   5   5      385.34      356.62      8.00 o 
  -6   5   5        0.00        1.38      0.62 o 
  -5   5   5      346.04      324.07      6.12 o 
  -4   5   5      441.76      454.43      8.08 o 
  -3   5   5      112.80      115.12      2.77 o 
  -2   5   5       18.87       22.51      2.13 o 
  -1   5   5     1004.79      977.72     15.96 o 
   0   5   5      351.49      375.23      8.82 o 
   1   5   5       12.31       16.02      0.98 o 
   2   5   5      235.68      255.18      5.02 o 
   3   5   5       45.13       38.59      1.63 o 
   4   5   5      170.28      173.53      6.66 o 
   5   5   5        1.96        3.85      0.69 o 
   6   5   5      173.16      165.63      3.71 o 
   7   5   5        0.18        0.62      0.59 o 
   8   5   5      111.87      102.79      3.96 o 
   9   5   5       51.12       50.03      1.80 o 
  10   5   5       23.47       24.70      1.85 o 
  11   5   5       39.06       37.05      1.54 o 
  12   5   5        0.47       -0.07      0.92 o 
  13   5   5       27.52       28.42      1.38 o 
  14   5   5        9.32       10.78      1.45 o 
  15   5   5        2.95        2.56      1.45 o 
  16   5   5        0.05        2.42      1.43 o 
  17   5   5        3.53        4.33      2.39 o 
  18   5   5        0.27        2.09      2.20 o 
 -19   6   5        1.24        0.79      1.96 o 
 -18   6   5        6.43        8.79      2.77 o 
 -17   6   5        2.38        0.87      2.11 o 
 -16   6   5        0.05        0.50      1.89 o 
 -15   6   5       24.28       18.04      3.22 o 
 -14   6   5        4.54        6.34      1.50 o 
 -13   6   5      108.65      112.22      6.08 o 
 -12   6   5        2.40        3.51      1.27 o 
 -11   6   5       60.97       71.98      5.76 o 
 -10   6   5       70.96       62.12      2.36 o 
  -9   6   5        0.03        1.45      0.88 o 
  -8   6   5      235.44      233.80      9.08 o 
  -7   6   5       62.99       62.90      2.23 o 
  -6   6   5      170.17      181.40      3.93 o 
  -5   6   5      339.10      330.85      6.26 o 
  -4   6   5      263.41      266.30      5.24 o 
  -3   6   5      662.95      648.75     11.09 o 
  -2   6   5      209.42      218.12      5.52 o 
  -1   6   5      877.02      865.30     17.53 o 
   0   6   5        7.01        7.04      0.95 o 
   1   6   5      532.19      499.32      9.84 o 
   2   6   5      130.18      121.62      4.26 o 
   3   6   5       70.36       64.05      2.00 o 
   4   6   5      268.49      259.10      5.24 o 
   5   6   5        1.47        2.37      0.65 o 
   6   6   5      709.49      697.68     11.78 o 
   7   6   5        1.02        1.34      0.64 o 
   8   6   5      448.63      424.61      9.79 o 
   9   6   5        2.12        2.66      1.17 o 
  10   6   5       10.49       12.44      1.04 o 
  11   6   5       38.42       40.05      2.06 o 
  12   6   5       18.07       16.90      2.92 o 
  13   6   5       36.86       41.21      2.65 o 
  14   6   5       15.09       15.81      2.66 o 
  15   6   5       42.92       43.43      4.33 o 
  16   6   5       10.67        6.50      2.52 o 
  17   6   5       16.12       12.91      3.14 o 
 -18   7   5        0.26       -1.67      1.89 o 
 -17   7   5        3.16        2.11      2.15 o 
 -16   7   5        0.84       -1.04      1.82 o 
 -15   7   5        4.16        6.09      2.47 o 
 -14   7   5        6.68        6.76      1.55 o 
 -13   7   5        7.48        9.40      1.66 o 
 -12   7   5        0.52        1.51      1.14 o 
 -11   7   5       20.54       15.24      2.59 o 
 -10   7   5        1.48        2.94      0.82 o 
  -9   7   5        8.25        9.19      1.50 o 
  -8   7   5       59.04       52.79      3.76 o 
  -7   7   5       97.50       99.51      5.23 o 
  -6   7   5        6.03        5.83      1.00 o 
  -5   7   5       19.12       16.54      1.07 o 
  -4   7   5      360.67      355.60      7.43 o 
  -3   7   5      121.53      119.19      2.95 o 
  -2   7   5      168.38      154.35      3.52 o 
  -1   7   5        7.96       14.75      1.25 o 
   0   7   5      430.66      408.55     16.89 o 
   1   7   5       20.03       21.92      1.74 o 
   2   7   5      373.67      358.56      6.75 o 
   3   7   5       38.14       37.84      1.79 o 
   4   7   5        8.53        7.04      0.83 o 
   5   7   5        6.98        9.95      0.85 o 
   6   7   5       17.17       19.92      1.09 o 
   7   7   5       56.52       57.19      1.99 o 
   8   7   5        2.40        4.89      1.34 o 
   9   7   5       58.08       60.52      1.85 o 
  10   7   5        7.89        9.90      1.12 o 
  11   7   5        0.43        0.44      0.79 o 
  12   7   5        0.65        1.49      1.36 o 
  13   7   5        7.51        8.35      1.32 o 
  14   7   5        0.50        0.10      0.82 o 
  15   7   5       13.84       14.65      1.99 o 
  16   7   5        4.07        4.70      2.33 o 
  17   7   5        6.26        2.30      2.09 o 
 -18   8   5        0.04        0.38      2.06 o 
 -17   8   5        0.08       -1.31      1.85 o 
 -16   8   5        1.63        5.79      2.44 o 
 -15   8   5       18.31       20.93      2.19 o 
 -14   8   5       16.84       18.36      2.04 o 
 -13   8   5       44.88       55.64      3.02 o 
 -12   8   5        0.15       -1.22      1.22 o 
 -11   8   5        2.97        2.09      1.02 o 
 -10   8   5        1.03        1.06      0.79 o 
  -9   8   5        6.71        8.35      1.04 o 
  -8   8   5       55.10       60.15      3.04 o 
  -7   8   5        0.78        0.12      1.23 o 
  -6   8   5       46.81       55.00      1.85 o 
  -5   8   5       61.05       56.64      1.90 o 
  -4   8   5        7.52        7.41      0.83 o 
  -3   8   5       19.02       21.81      1.23 o 
  -2   8   5       51.30       43.60      4.07 o 
  -1   8   5        7.95        7.76      1.53 o 
   0   8   5       33.81       32.09      1.85 o 
   1   8   5       49.20       49.48      2.31 o 
   2   8   5        8.95        7.92      1.09 o 
   3   8   5       12.33       12.55      1.22 o 
   4   8   5       35.36       33.67      1.54 o 
   5   8   5      436.88      428.31      6.89 o 
   6   8   5      142.88      141.26      3.04 o 
   7   8   5       81.45       80.23      3.33 o 
   8   8   5       82.18       74.58      2.28 o 
   9   8   5        0.51        2.30      1.12 o 
  10   8   5        0.29        0.54      0.96 o 
  11   8   5        7.96       10.75      1.24 o 
  12   8   5       30.01       33.89      2.20 o 
  13   8   5        5.27        7.70      1.81 o 
  14   8   5       35.16       35.47      1.85 o 
  15   8   5        7.38        6.32      0.96 o 
  16   8   5        6.71        2.41      2.17 o 
  17   8   5        6.36        4.68      2.34 o 
 -18   9   5        1.91        3.09      2.21 o 
 -17   9   5        2.80        2.69      2.23 o 
 -16   9   5       13.09       14.76      2.04 o 
 -15   9   5       10.20       11.86      2.84 o 
 -14   9   5       40.62       45.16      2.89 o 
 -13   9   5        0.05       -0.61      1.01 o 
 -12   9   5       97.13       96.36      3.32 o 
 -11   9   5       78.62       79.07      2.51 o 
 -10   9   5       64.88       61.48      2.54 o 
  -9   9   5      147.83      140.75      4.12 o 
  -8   9   5        4.23        5.01      1.65 o 
  -7   9   5      383.96      357.01      7.24 o 
  -6   9   5        2.12       -0.03      0.80 o 
  -5   9   5      259.00      263.21      5.39 o 
  -4   9   5        4.31        4.22      0.88 o 
  -3   9   5       16.81       15.60      1.33 o 
  -2   9   5      538.24      521.19     19.33 o 
  -1   9   5       35.09       36.53      1.89 o 
   0   9   5     1444.79     1356.41     21.52 o 
   1   9   5       12.28       13.82      1.04 o 
   2   9   5      289.19      283.91      6.01 o 
   3   9   5       61.32       62.10      1.96 o 
   4   9   5        3.54        2.99      0.75 o 
   5   9   5       79.55       74.82      2.22 o 
   6   9   5       41.56       45.14      2.11 o 
   7   9   5      415.17      409.17      8.26 o 
   8   9   5      150.26      154.01      4.27 o 
   9   9   5      302.63      298.95      6.25 o 
  10   9   5       52.62       56.83      2.44 o 
  11   9   5        0.26       -0.86      0.86 o 
  12   9   5        4.14        4.88      3.16 o 
  13   9   5       27.02       31.75      2.67 o 
  14   9   5       55.43       54.60      4.38 o 
  15   9   5       11.74       11.01      1.92 o 
  16   9   5       30.72       32.50      2.60 o 
  17   9   5       10.56       10.31      2.87 o 
 -17  10   5        0.96       -0.18      1.84 o 
 -16  10   5        0.00       -0.97      1.23 o 
 -15  10   5        0.07        0.69      1.30 o 
 -14  10   5        4.49        4.94      1.45 o 
 -13  10   5        5.65        6.82      1.49 o 
 -12  10   5       29.63       31.65      2.86 o 
 -11  10   5       36.39       37.64      2.97 o 
 -10  10   5       36.77       41.09      4.04 o 
  -9  10   5       14.38       14.06      1.52 o 
  -8  10   5        4.12        5.29      1.13 o 
  -7  10   5        7.46        9.16      1.28 o 
  -6  10   5        1.06        0.66      0.67 o 
  -5  10   5       41.43       47.84      2.08 o 
  -4  10   5       13.70       16.72      2.05 o 
  -3  10   5      100.82      107.07      3.65 o 
  -2  10   5       57.22       62.99      2.60 o 
  -1  10   5       85.69       88.90      3.18 o 
   0  10   5        1.19        1.12      0.79 o 
   1  10   5        0.02        0.88      0.73 o 
   2  10   5       36.15       36.96      2.01 o 
   3  10   5       22.68       21.41      1.60 o 
   4  10   5       61.19       59.54      2.10 o 
   5  10   5        0.15        1.05      0.66 o 
   6  10   5       54.16       48.93      2.86 o 
   7  10   5        1.03        1.76      0.96 o 
   8  10   5       24.04       31.50      2.08 o 
   9  10   5       15.74       16.67      2.29 o 
  10  10   5        0.07        2.12      1.05 o 
  11  10   5       13.52       15.39      1.65 o 
  12  10   5        3.59        2.34      2.27 o 
  13  10   5        1.98        2.69      4.19 o 
  14  10   5        0.06       17.50      8.30 o 
  15  10   5        4.41        3.96      1.15 o 
  16  10   5        0.43       -0.23      1.80 o 
 -16  11   5        9.62       11.78      2.74 o 
 -15  11   5        5.54        5.09      1.83 o 
 -14  11   5       24.58       22.24      3.34 o 
 -13  11   5       24.01       33.92      5.17 o 
 -12  11   5       27.62       27.19      2.28 o 
 -11  11   5       94.90       88.45      3.25 o 
 -10  11   5       54.42       59.09      6.49 o 
  -9  11   5       61.38       58.48      3.47 o 
  -8  11   5       54.16       57.38      2.56 o 
  -7  11   5      226.48      221.66      5.33 o 
  -6  11   5        5.71        8.31      1.22 o 
  -5  11   5      124.18      126.60      3.61 o 
  -4  11   5      126.13      120.28      2.80 o 
  -3  11   5       32.61       27.04      1.77 o 
  -2  11   5      197.17      182.45      5.15 o 
  -1  11   5        4.60        5.66      1.09 o 
   0  11   5      355.68      355.25      8.71 o 
   1  11   5        4.85        5.02      1.04 o 
   2  11   5      131.22      130.45      4.63 o 
   3  11   5      221.63      214.86      5.84 o 
   4  11   5       10.28        9.56      1.62 o 
   5  11   5      151.69      153.61      3.17 o 
   6  11   5       77.16       78.41      3.72 o 
   7  11   5       98.51      101.87      3.39 o 
   8  11   5      106.12      104.70      4.48 o 
   9  11   5       74.46       78.78      3.81 o 
  10  11   5       71.38       71.64      2.81 o 
  11  11   5        0.02       -0.30      1.37 o 
  12  11   5       34.98       36.25      2.24 o 
  13  11   5       14.27       14.33      3.85 o 
  14  11   5       31.09       30.64      8.33 o 
  15  11   5       10.96       10.37      1.47 o 
  16  11   5        3.64        2.95      1.08 o 
 -16  12   5        6.94        9.94      2.68 o 
 -15  12   5        1.47        2.74      1.71 o 
 -14  12   5        3.98        0.18      1.50 o 
 -13  12   5       11.21       11.48      2.16 o 
 -12  12   5       82.39       80.09      3.25 o 
 -11  12   5        5.82        6.28      1.39 o 
 -10  12   5       12.43       11.12      1.55 o 
  -9  12   5       81.31       75.77      3.67 o 
  -8  12   5       13.66       13.61      1.94 o 
  -7  12   5        0.17       -0.54      0.87 o 
  -6  12   5        3.05        1.50      1.73 o 
  -5  12   5      179.50      184.46      5.60 o 
  -4  12   5        2.48        3.79      0.68 o 
  -3  12   5      201.78      191.81      3.36 o 
  -2  12   5       30.63       28.12      1.21 o 
  -1  12   5       37.12       36.00      1.08 o 
   0  12   5      146.63      143.27      2.36 o 
   1  12   5        3.09        3.72      0.55 o 
   2  12   5       19.65       20.89      0.84 o 
   3  12   5        1.57        1.70      0.62 o 
   4  12   5      191.89      183.79      3.72 o 
   5  12   5       58.89       54.91      2.17 o 
   6  12   5        0.04        0.67      0.86 o 
   7  12   5       26.51       31.90      3.50 o 
   8  12   5       10.71       14.13      2.08 o 
   9  12   5        0.44       -0.13      1.37 o 
  10  12   5        2.51        1.53      1.35 o 
  11  12   5        6.58        5.94      1.33 o 
  12  12   5        0.76        1.60      1.12 o 
  13  12   5        1.64        1.80      1.82 o 
  14  12   5        1.59        2.12      6.79 o 
  15  12   5        0.20       -0.67      1.28 o 
 -16  13   5        0.44        7.46      3.24 o 
 -15  13   5        0.00        0.05      1.65 o 
 -14  13   5        2.13        1.08      1.54 o 
 -13  13   5        7.92        6.44      1.46 o 
 -12  13   5        7.94       10.59      1.65 o 
 -11  13   5       73.23       74.30      3.12 o 
 -10  13   5        0.84       -0.63      0.98 o 
  -9  13   5      105.71      112.91      4.64 o 
  -8  13   5        0.01        0.65      1.22 o 
  -7  13   5       29.33       28.58      2.75 o 
  -6  13   5       24.63       27.71      1.81 o 
  -5  13   5        4.65        3.53      0.89 o 
  -4  13   5      192.15      189.05      3.91 o 
  -3  13   5        7.44        7.90      0.84 o 
  -2  13   5      238.92      237.35      3.96 o 
  -1  13   5        3.21        2.95      0.51 o 
   0  13   5      172.79      170.69      2.69 o 
   1  13   5      104.08       98.53      2.23 o 
   2  13   5       52.55       53.39      1.63 o 
   3  13   5       83.84       88.48      2.75 o 
   4  13   5        0.33        1.73      0.65 o 
   5  13   5       40.57       44.51      2.08 o 
   6  13   5        1.69        0.92      0.88 o 
   7  13   5       55.85       61.28      4.59 o 
   8  13   5       38.86       38.66      3.98 o 
   9  13   5        6.52       10.09      4.69 o 
  10  13   5       69.49       75.46      3.98 o 
  11  13   5        1.67        1.11      1.09 o 
  12  13   5        9.32        7.83      1.51 o 
  13  13   5        0.13        2.33      1.18 o 
  14  13   5        0.31        1.21      5.07 o 
  15  13   5        7.16        5.14      1.62 o 
 -15  14   5        3.33        1.15      1.76 o 
 -14  14   5        0.86        1.52      1.60 o 
 -13  14   5        6.62        3.65      1.34 o 
 -12  14   5        0.01       -0.23      1.06 o 
 -11  14   5        4.22        3.69      1.29 o 
 -10  14   5        0.03        1.45      1.08 o 
  -9  14   5        1.42       -0.35      1.17 o 
  -8  14   5        7.05        6.45      2.52 o 
  -7  14   5        1.60        2.10      1.58 o 
  -6  14   5       29.02       27.25      1.85 o 
  -5  14   5       37.54       37.33      2.60 o 
  -4  14   5       53.21       54.82      3.66 o 
  -3  14   5       16.94       17.80      1.18 o 
  -2  14   5       45.77       46.22      2.31 o 
  -1  14   5        1.94        1.88      0.49 o 
   0  14   5        2.27        2.45      0.55 o 
   1  14   5        2.14        1.70      0.54 o 
   2  14   5       18.10       19.26      1.21 o 
   3  14   5       25.53       31.77      1.47 o 
   4  14   5       52.62       53.59      2.28 o 
   5  14   5       16.57       19.86      1.62 o 
   6  14   5       22.97       29.39      2.13 o 
   7  14   5        9.78       10.83      2.02 o 
   8  14   5        0.40        1.80      1.91 o 
   9  14   5        0.17       -0.09      1.90 o 
  10  14   5        0.08       -0.34      1.47 o 
  11  14   5       11.09        9.51      1.53 o 
  12  14   5        4.84        4.87      1.90 o 
  13  14   5       11.48       10.47      3.65 o 
  14  14   5        0.63        1.35      4.78 o 
 -15  15   5        0.14        3.02      2.92 o 
 -14  15   5        2.94       -1.39      1.85 o 
 -13  15   5       13.09       13.66      1.87 o 
 -12  15   5        3.80        3.40      1.29 o 
 -11  15   5       33.35       34.05      3.05 o 
 -10  15   5        7.93        7.02      1.46 o 
  -9  15   5       41.91       46.52      2.63 o 
  -8  15   5       27.61       28.20      1.76 o 
  -7  15   5       15.88       17.25      1.64 o 
  -6  15   5       26.28       31.10      2.84 o 
  -5  15   5        1.89       -0.01      0.90 o 
  -4  15   5      273.83      277.82      5.94 o 
  -3  15   5       21.28       24.93      1.68 o 
  -2  15   5       97.49       98.53      3.06 o 
  -1  15   5       22.24       26.20      1.58 o 
   0  15   5       28.54       30.35      1.19 o 
   1  15   5       22.35       22.27      1.46 o 
   2  15   5       49.20       46.83      2.07 o 
   3  15   5      120.48      125.26      3.48 o 
   4  15   5        6.93       10.69      1.96 o 
   5  15   5       98.51      104.20      3.75 o 
   6  15   5        1.91        0.96      2.52 o 
   7  15   5       32.22       34.44      3.98 o 
   8  15   5        0.33       -0.90      0.93 o 
   9  15   5        1.48        1.67      1.34 o 
  10  15   5       33.32       30.58      3.89 o 
  11  15   5        1.73        1.63      2.52 o 
  12  15   5       21.03       20.50      2.04 o 
  13  15   5        2.28        2.93      1.38 o 
  14  15   5        1.83        6.81      5.69 o 
 -14  16   5        0.57       -0.23      2.50 o 
 -13  16   5        0.29       -0.56      1.19 o 
 -12  16   5        1.47        0.67      1.14 o 
 -11  16   5        2.76        1.49      1.21 o 
 -10  16   5        4.07        2.84      1.30 o 
  -9  16   5        2.35        4.09      1.45 o 
  -8  16   5        0.02       -0.84      0.84 o 
  -7  16   5       32.60       31.11      3.54 o 
  -6  16   5        5.68        6.82      1.29 o 
  -5  16   5       23.81       22.50      1.74 o 
  -4  16   5       32.91       35.25      2.31 o 
  -3  16   5       27.33       25.60      1.71 o 
  -2  16   5       13.82       14.39      1.39 o 
  -1  16   5       16.62       17.54      1.38 o 
   0  16   5        2.92        4.51      0.85 o 
   1  16   5        1.29        1.50      1.54 o 
   2  16   5       55.09       51.00      2.17 o 
   3  16   5        4.54        5.62      1.66 o 
   4  16   5       54.42       57.62      4.04 o 
   5  16   5       57.05       63.24      2.95 o 
   6  16   5        2.89        4.58      1.33 o 
   7  16   5        3.34        2.39      1.21 o 
   8  16   5        1.43        1.51      1.22 o 
   9  16   5       12.94       11.78      1.51 o 
  10  16   5        0.00        0.38      2.05 o 
  11  16   5        6.49        5.17      2.36 o 
  12  16   5        1.00        2.10      1.34 o 
  13  16   5        1.76        1.24      2.91 o 
 -13  17   5        0.77       -0.79      1.55 o 
 -12  17   5        2.99        4.05      1.42 o 
 -11  17   5        0.59        0.47      1.14 o 
 -10  17   5        0.30        0.52      1.15 o 
  -9  17   5        5.75        4.94      1.15 o 
  -8  17   5        0.09       -0.04      1.01 o 
  -7  17   5        9.93       10.57      1.48 o 
  -6  17   5        4.00        4.36      1.14 o 
  -5  17   5        5.00        4.63      1.21 o 
  -4  17   5        2.32        1.65      1.17 o 
  -3  17   5        0.23        0.01      0.86 o 
  -2  17   5        2.14        2.23      0.96 o 
  -1  17   5        4.78        6.12      0.99 o 
   0  17   5       14.47       12.44      2.03 o 
   1  17   5        1.85        2.90      1.40 o 
   2  17   5        2.40        2.52      0.90 o 
   3  17   5        0.25        0.74      0.89 o 
   4  17   5        5.12        3.90      1.21 o 
   5  17   5        0.78        1.73      1.11 o 
   6  17   5        7.60        7.58      1.50 o 
   7  17   5       19.28       15.82      1.93 o 
   8  17   5        5.95        9.34      1.67 o 
   9  17   5       13.41       11.77      1.56 o 
  10  17   5        1.10       -0.21      1.25 o 
  11  17   5        0.13       -0.28      2.18 o 
  12  17   5        0.17        0.92      1.80 o 
 -12  18   5        0.35        1.73      1.57 o 
 -11  18   5        1.16        1.13      1.03 o 
 -10  18   5        0.07        1.12      0.99 o 
  -9  18   5        0.07       -0.94      0.94 o 
  -8  18   5        0.24        0.21      1.13 o 
  -7  18   5        9.87       11.16      1.63 o 
  -6  18   5        6.76        5.85      1.27 o 
  -5  18   5       10.29       11.14      1.59 o 
  -4  18   5        3.11        2.48      1.04 o 
  -3  18   5        2.48        2.87      1.03 o 
  -2  18   5        0.03        0.14      0.82 o 
  -1  18   5        0.12        0.47      1.42 o 
   0  18   5        1.85        4.21      1.64 o 
   1  18   5        3.19        2.95      1.55 o 
   2  18   5       32.07       30.31      1.67 o 
   3  18   5        0.03        1.01      0.99 o 
   4  18   5       41.53       43.61      2.44 o 
   5  18   5        2.17        1.65      1.10 o 
   6  18   5        1.63        0.40      1.25 o 
   7  18   5        2.99        2.44      2.04 o 
   8  18   5        0.99        1.75      1.23 o 
   9  18   5        9.38        5.98      1.52 o 
  10  18   5        0.02       -0.04      1.04 o 
  11  18   5        4.89        4.58      1.98 o 
 -11  19   5        3.14        1.23      1.19 o 
 -10  19   5        2.91        3.53      1.13 o 
  -9  19   5        5.70        4.97      1.30 o 
  -8  19   5        6.39        5.52      1.65 o 
  -7  19   5        0.50        1.34      1.02 o 
  -6  19   5        0.00        1.13      0.98 o 
  -5  19   5        0.22        0.07      0.93 o 
  -4  19   5       17.88       18.65      1.76 o 
  -3  19   5       15.60       13.84      1.57 o 
  -2  19   5        7.48        8.93      1.93 o 
  -1  19   5        2.73        2.92      1.58 o 
   0  19   5        0.10        1.60      1.44 o 
   1  19   5       10.29        8.56      1.97 o 
   2  19   5        2.13        1.20      1.82 o 
   3  19   5       10.71       11.15      1.37 o 
   4  19   5        9.40        9.39      1.40 o 
   5  19   5        4.76        5.10      1.30 o 
   6  19   5        4.61        2.83      1.23 o 
   7  19   5        0.00       -0.27      1.03 o 
   8  19   5        0.13        2.85      1.37 o 
   9  19   5        1.71        1.14      1.19 o 
  10  19   5       11.33       12.18      1.80 o 
 -10  20   5        2.76        3.56      1.25 o 
  -9  20   5        0.27        3.02      1.18 o 
  -8  20   5       13.79       14.14      2.14 o 
  -7  20   5        0.44        0.45      1.00 o 
  -6  20   5       23.59       22.33      2.20 o 
  -5  20   5        0.30       -0.29      0.86 o 
  -4  20   5       17.52       19.58      1.55 o 
  -3  20   5        2.72        1.61      1.54 o 
  -2  20   5        0.39       -1.17      1.24 o 
  -1  20   5        9.24        7.92      1.96 o 
   0  20   5        7.54       11.58      2.17 o 
   1  20   5       15.82       17.62      3.17 o 
   2  20   5        7.35        6.80      2.37 o 
   3  20   5        8.45        6.53      2.41 o 
   4  20   5        4.95        5.11      1.15 o 
   5  20   5        0.02        0.03      0.94 o 
   6  20   5       10.04        7.11      1.45 o 
   7  20   5        2.69        2.27      1.21 o 
   8  20   5        7.10        5.80      1.43 o 
  -8  21   5        0.63       -0.05      1.04 o 
  -7  21   5        9.49       12.39      1.53 o 
  -6  21   5        0.93       -0.98      0.98 o 
  -5  21   5        0.96        0.39      0.89 o 
  -4  21   5        0.02       -0.94      1.39 o 
  -3  21   5        0.19        2.12      1.57 o 
  -2  21   5        0.71        1.35      1.42 o 
  -1  21   5        5.04        4.80      1.78 o 
   0  21   5        5.43        5.41      2.41 o 
   1  21   5        6.01       10.63      2.65 o 
   2  21   5        6.73       13.72      2.98 o 
   3  21   5        0.48       -0.28      1.71 o 
   4  21   5        0.08        0.32      1.83 o 
   5  21   5        0.53        0.82      0.90 o 
   6  21   5        7.52        6.42      1.28 o 
   7  21   5        1.00        4.13      2.45 o 
  -6  22   5       12.39        9.81      2.53 o 
  -5  22   5        0.43        0.62      1.46 o 
  -4  22   5        3.82        4.94      1.87 o 
  -3  22   5        0.52        0.44      1.53 o 
  -2  22   5        0.56        1.96      2.03 o 
  -1  22   5        6.28        5.40      2.23 o 
   0  22   5        9.12        6.74      2.49 o 
   1  22   5       26.67       29.48      3.87 o 
   2  22   5        1.19        1.95      2.06 o 
   3  22   5       12.25        9.67      2.80 o 
   4  22   5        0.04       -0.10      1.83 o 
   5  22   5        0.14        0.06      1.87 o 
  -1  23   5        3.20        2.18      2.03 o 
   0  23   5       16.00       19.08      3.35 o 
 -19   0   6        2.04        2.17      2.28 o 
 -18   0   6        9.62       14.60      3.19 o 
 -17   0   6        3.02        7.11      2.52 o 
 -16   0   6        1.57        1.73      2.20 o 
 -15   0   6        5.33        5.92      2.34 o 
 -14   0   6       38.91       35.06      3.83 o 
 -13   0   6       15.80       16.21      2.86 o 
 -12   0   6        9.91       15.15      1.60 o 
 -11   0   6      295.08      285.95      7.20 o 
 -10   0   6       16.86       20.14      3.59 o 
  -9   0   6       42.23       39.63      2.86 o 
  -8   0   6      138.58      152.45      6.16 o 
  -7   0   6      149.39      128.78      5.45 o 
  -6   0   6      108.76      108.50      4.77 o 
  -5   0   6       39.13       39.35      2.60 o 
  -4   0   6       66.94       49.83      2.92 o 
  -3   0   6        6.59       10.13      1.24 o 
  -2   0   6        0.10        4.77      1.88 o 
  -1   0   6      596.17      587.65     15.10 o 
   0   0   6      132.66      140.24      3.91 o 
   1   0   6       25.02       12.27      1.68 o 
   2   0   6       19.76       26.35      2.14 o 
   3   0   6       71.20       58.10      3.82 o 
   4   0   6       27.65       34.87      2.52 o 
   5   0   6       11.94       13.27      1.72 o 
   6   0   6       70.78       59.55      4.69 o 
   7   0   6      400.88      375.75      9.93 o 
   8   0   6      137.11      121.16      3.84 o 
   9   0   6       68.06       63.81      1.73 o 
  10   0   6      131.36      135.50      2.67 o 
  11   0   6       31.68       33.92      3.57 o 
  12   0   6        3.85        0.95      1.85 o 
  13   0   6       72.64       65.86      4.96 o 
  14   0   6       42.26       52.18      4.60 o 
  15   0   6       10.83        6.05      2.37 o 
  16   0   6        3.41        3.01      2.21 o 
  17   0   6        6.75        3.51      2.39 o 
  18   0   6        6.49        7.70      2.71 o 
 -19   1   6        0.56        1.26      1.57 o 
 -18   1   6        2.70        3.32      1.66 o 
 -17   1   6        1.17        2.12      1.55 o 
 -16   1   6        0.13       -0.09      1.36 o 
 -15   1   6        9.34        6.02      1.60 o 
 -14   1   6       58.18       63.53      6.30 o 
 -13   1   6       37.15       37.71      2.69 o 
 -12   1   6       36.21       38.65      1.95 o 
 -11   1   6       21.01       19.76      1.20 o 
 -10   1   6        0.24        0.55      0.67 o 
  -9   1   6        2.84        2.85      0.88 o 
  -8   1   6       68.33       64.98      2.59 o 
  -7   1   6       96.56       97.53      3.22 o 
  -6   1   6      226.47      225.30      5.69 o 
  -5   1   6      334.78      317.86      7.42 o 
  -4   1   6      105.07       94.36      3.03 o 
  -3   1   6       89.43       80.50      2.31 o 
  -2   1   6       39.17       41.09      1.30 o 
  -1   1   6        0.83        1.92      0.46 o 
   0   1   6       12.42       11.68      0.76 o 
   1   1   6      140.41      124.39      2.57 o 
   2   1   6      244.56      210.29      3.76 o 
   3   1   6      239.80      228.05      4.68 o 
   4   1   6       13.59       15.66      2.15 o 
   5   1   6        9.89        9.50      1.10 o 
   6   1   6       24.52       26.08      1.58 o 
   7   1   6      120.35      124.49      2.62 o 
   8   1   6        0.06        1.03      0.48 o 
   9   1   6       42.30       39.09      1.06 o 
  10   1   6        6.28        5.56      0.59 o 
  11   1   6       20.75       22.07      1.10 o 
  12   1   6        0.01       -0.18      1.20 o 
  13   1   6        0.62        0.84      1.28 o 
  14   1   6       11.39       12.70      4.95 o 
  15   1   6        3.60        4.20      1.53 o 
  16   1   6       19.03       23.28      2.50 o 
  17   1   6        0.00       -0.96      1.34 o 
  18   1   6        3.58        2.69      1.59 o 
 -19   2   6        0.35       -1.34      1.35 o 
 -18   2   6        7.58        8.00      1.89 o 
 -17   2   6        1.08        2.21      3.93 o 
 -16   2   6        8.04        7.93      1.77 o 
 -15   2   6       10.06        7.80      1.80 o 
 -14   2   6        0.08        0.65      1.44 o 
 -13   2   6       23.13       21.72      4.07 o 
 -12   2   6       13.70       12.50      1.79 o 
 -11   2   6       74.05       71.19      2.56 o 
 -10   2   6       94.73       95.49      2.77 o 
  -9   2   6       30.16       27.57      1.72 o 
  -8   2   6      128.94      125.06      3.82 o 
  -7   2   6       24.43       24.23      1.64 o 
  -6   2   6       97.36       98.00      5.37 o 
  -5   2   6       37.32       36.05      1.79 o 
  -4   2   6      156.34      152.52      4.42 o 
  -3   2   6      638.38      657.13     11.40 o 
  -2   2   6        8.84       10.92      0.75 o 
  -1   2   6     1135.77     1137.06     18.73 o 
   0   2   6        6.17        7.83      0.66 o 
   1   2   6      170.49      150.00      2.92 o 
   2   2   6      234.25      213.90      4.56 o 
   3   2   6      378.79      335.30      6.35 o 
   4   2   6       74.41       74.63      3.80 o 
   5   2   6       22.83       19.29      1.44 o 
   6   2   6      518.98      500.93      7.52 o 
   7   2   6      119.50      109.63      2.72 o 
   8   2   6      120.06      118.08      2.77 o 
   9   2   6        2.41        2.88      0.51 o 
  10   2   6       86.52       86.55      1.82 o 
  11   2   6        0.43        1.58      0.68 o 
  12   2   6        8.05        7.28      0.81 o 
  13   2   6       68.35       67.54      4.55 o 
  14   2   6       17.55       20.24      4.21 o 
  15   2   6       18.21       20.32      4.51 o 
  16   2   6        1.16        0.40      1.33 o 
  17   2   6        8.06       10.11      2.02 o 
  18   2   6        0.46        1.21      1.47 o 
 -19   3   6       10.87       13.59      3.09 o 
 -18   3   6        3.27        1.72      2.28 o 
 -17   3   6        6.33        7.42      1.87 o 
 -16   3   6        1.48        2.20      2.06 o 
 -15   3   6        0.29        1.99      1.52 o 
 -14   3   6       82.60       79.46      3.71 o 
 -13   3   6       31.12       27.15      2.36 o 
 -12   3   6      135.12      144.51      9.30 o 
 -11   3   6       66.03       64.43      2.47 o 
 -10   3   6       79.45       83.13      2.50 o 
  -9   3   6       49.81       51.84      2.23 o 
  -8   3   6       21.90       26.96      1.66 o 
  -7   3   6      304.41      308.40      7.32 o 
  -6   3   6       11.27        8.33      1.61 o 
  -5   3   6      536.37      533.95     15.60 o 
  -4   3   6        7.74        9.71      0.96 o 
  -3   3   6      750.02      751.44     12.69 o 
  -2   3   6       24.67       26.44      1.25 o 
  -1   3   6      123.92      102.81      2.27 o 
   0   3   6      355.71      324.85      5.29 o 
   1   3   6       63.00       65.32      1.97 o 
   2   3   6      696.39      640.85     11.02 o 
   3   3   6       18.79       21.94      2.10 o 
   4   3   6       44.46       41.17      3.02 o 
   5   3   6       87.92       88.76      3.20 o 
   6   3   6       11.96       11.11      0.85 o 
   7   3   6      293.57      282.41      4.75 o 
   8   3   6        3.53        2.69      0.62 o 
   9   3   6      192.20      189.46      2.97 o 
  10   3   6       58.11       59.70      1.52 o 
  11   3   6       37.18       36.83      1.51 o 
  12   3   6       44.39       46.18      1.63 o 
  13   3   6        0.00        0.65      0.97 o 
  14   3   6       20.76       22.00      2.69 o 
  15   3   6        6.74        6.22      1.66 o 
  16   3   6       38.78       37.94      3.85 o 
  17   3   6        4.36        3.99      1.60 o 
 -19   4   6        0.88        1.44      2.15 o 
 -18   4   6       23.76       25.60      3.85 o 
 -17   4   6        2.28        1.28      2.17 o 
 -16   4   6        3.10        3.46      2.20 o 
 -15   4   6        0.13       -1.30      1.60 o 
 -14   4   6        5.69        7.60      2.34 o 
 -13   4   6        0.50        1.47      1.14 o 
 -12   4   6        4.75        2.79      1.98 o 
 -11   4   6       54.17       54.59      2.89 o 
 -10   4   6      167.08      168.66      5.20 o 
  -9   4   6      140.97      143.86      4.16 o 
  -8   4   6       82.80       74.95      2.75 o 
  -7   4   6        0.13        0.77      0.68 o 
  -6   4   6      139.78      129.67      3.87 o 
  -5   4   6      226.96      216.76      4.57 o 
  -4   4   6       58.83       66.77      2.08 o 
  -3   4   6      765.44      736.78     12.50 o 
  -2   4   6      432.38      452.21      8.15 o 
  -1   4   6      510.17      512.62      9.04 o 
   0   4   6        1.20        1.45      0.47 o 
   1   4   6       32.64       36.66      2.47 o 
   2   4   6       11.27        9.20      1.03 o 
   3   4   6       34.84       31.96      1.43 o 
   4   4   6      272.31      261.31      5.35 o 
   5   4   6       56.95       54.32      1.92 o 
   6   4   6      370.88      353.05      5.65 o 
   7   4   6       55.93       57.61      1.69 o 
   8   4   6        3.48        2.84      0.65 o 
   9   4   6        8.73        8.77      0.74 o 
  10   4   6        3.33        3.74      0.92 o 
  11   4   6       57.04       61.03      1.94 o 
  12   4   6        8.31        9.18      0.99 o 
  13   4   6       28.45       26.95      1.32 o 
  14   4   6        2.41        2.61      1.50 o 
  15   4   6        0.01       -1.19      1.26 o 
  16   4   6        0.06       -1.25      1.84 o 
  17   4   6        2.52        1.04      1.48 o 
 -18   5   6        0.62       -0.09      2.01 o 
 -17   5   6        8.89        3.66      2.37 o 
 -16   5   6        9.70        5.08      2.45 o 
 -15   5   6       15.20       17.50      3.13 o 
 -14   5   6       54.17       56.44      2.93 o 
 -13   5   6        0.91        0.92      1.15 o 
 -12   5   6       68.04       65.97      4.57 o 
 -11   5   6       29.05       32.28      3.41 o 
 -10   5   6       28.23       28.54      2.31 o 
  -9   5   6       58.47       49.88      2.09 o 
  -8   5   6        2.25        2.02      1.41 o 
  -7   5   6      265.76      252.74      6.29 o 
  -6   5   6       88.38       82.05      3.15 o 
  -5   5   6      539.75      538.11      9.59 o 
  -4   5   6      652.42      627.60     13.29 o 
  -3   5   6      317.29      307.95      6.00 o 
  -2   5   6      756.15      736.50     12.53 o 
  -1   5   6       31.03       30.18      1.38 o 
   0   5   6      436.14      423.45     13.84 o 
   1   5   6       90.60       97.81      2.62 o 
   2   5   6      423.70      417.13      7.69 o 
   3   5   6      642.59      631.24     11.05 o 
   4   5   6      296.76      275.88      6.41 o 
   5   5   6      858.84      859.39     10.95 o 
   6   5   6       55.53       55.41      1.67 o 
   7   5   6      375.58      388.06      7.34 o 
   8   5   6        7.14        7.60      0.82 o 
   9   5   6       96.96       97.63      2.45 o 
  10   5   6       87.93       87.81      2.33 o 
  11   5   6       12.42       14.87      1.15 o 
  12   5   6      112.53      110.99      2.72 o 
  13   5   6        0.16        1.02      0.73 o 
  14   5   6       61.57       67.11      3.88 o 
  15   5   6        7.26        4.99      1.62 o 
  16   5   6       15.52       16.86      2.25 o 
  17   5   6       18.02       15.66      3.18 o 
 -18   6   6        2.27       -0.21      2.06 o 
 -17   6   6        0.20        1.73      2.07 o 
 -16   6   6        0.67       -0.48      1.78 o 
 -15   6   6        0.13       -0.58      1.76 o 
 -14   6   6       24.35       23.83      4.19 o 
 -13   6   6        0.02        1.66      1.21 o 
 -12   6   6       28.89       36.89      3.68 o 
 -11   6   6        0.90        4.93      2.01 o 
 -10   6   6       51.96       57.60      2.35 o 
  -9   6   6        4.76        6.14      1.20 o 
  -8   6   6        6.65        3.11      1.01 o 
  -7   6   6        4.05        2.25      0.78 o 
  -6   6   6      174.09      157.33      4.42 o 
  -5   6   6      145.68      142.22      3.45 o 
  -4   6   6        5.82        8.31      0.91 o 
  -3   6   6      267.17      287.83      6.56 o 
  -2   6   6        5.71        7.79      0.94 o 
  -1   6   6       13.33       12.75      1.29 o 
   0   6   6       78.30       80.23      2.88 o 
   1   6   6      466.27      425.60      9.61 o 
   2   6   6        1.22        2.53      0.68 o 
   3   6   6      112.27      112.10      2.98 o 
   4   6   6      156.50      153.30      2.75 o 
   5   6   6       45.13       43.58      1.34 o 
   6   6   6      140.50      135.06      2.80 o 
   7   6   6       40.91       38.64      1.75 o 
   8   6   6       73.95       70.91      2.07 o 
   9   6   6        1.96        2.82      0.70 o 
  10   6   6       45.07       45.35      1.73 o 
  11   6   6       18.37       19.43      1.29 o 
  12   6   6        3.28        2.20      0.89 o 
  13   6   6        8.21        8.88      1.80 o 
  14   6   6       23.62       24.38      1.44 o 
  15   6   6        2.16       -0.16      1.93 o 
  16   6   6        2.73        3.88      2.38 o 
  17   6   6        0.17       -1.30      1.87 o 
 -18   7   6        7.59        5.68      2.41 o 
 -17   7   6       18.59       19.19      3.44 o 
 -16   7   6       40.03       33.59      3.95 o 
 -15   7   6       52.14       53.07      5.76 o 
 -14   7   6       23.95       24.68      4.20 o 
 -13   7   6        2.08        0.81      1.19 o 
 -12   7   6       67.48       68.15      4.74 o 
 -11   7   6       40.30       43.96      3.89 o 
 -10   7   6      212.95      203.42      6.83 o 
  -9   7   6      130.09      129.95      3.55 o 
  -8   7   6       63.33       59.01      2.74 o 
  -7   7   6      312.90      304.18      7.26 o 
  -6   7   6        6.47        7.28      0.90 o 
  -5   7   6      249.19      242.79      6.69 o 
  -4   7   6      178.14      166.41      3.33 o 
  -3   7   6      293.21      286.26      7.17 o 
  -2   7   6      588.11      575.90     18.03 o 
  -1   7   6      429.60      428.90      9.74 o 
   0   7   6      378.65      387.66      8.97 o 
   1   7   6        1.46        2.19      0.77 o 
   2   7   6       91.76       95.07      2.57 o 
   3   7   6      730.77      694.53     10.24 o 
   4   7   6      151.00      148.34      2.73 o 
   5   7   6      475.43      468.32      6.54 o 
   6   7   6      100.53       97.34      2.82 o 
   7   7   6      208.23      201.32      4.15 o 
   8   7   6        1.48        0.15      1.66 o 
   9   7   6      137.29      127.68      6.57 o 
  10   7   6       92.34       87.00      3.32 o 
  11   7   6        6.41        5.21      1.07 o 
  12   7   6      125.40      137.73      3.62 o 
  13   7   6        0.20        0.29      1.35 o 
  14   7   6       57.33       63.45      2.26 o 
  15   7   6        0.12        1.33      1.36 o 
  16   7   6        9.55        3.61      2.31 o 
  17   7   6       11.40       18.23      3.20 o 
 -18   8   6        0.59       -0.88      1.96 o 
 -17   8   6        0.07       -1.07      1.99 o 
 -16   8   6        5.73        7.93      2.54 o 
 -15   8   6        0.12        0.54      1.28 o 
 -14   8   6        2.35        0.36      1.26 o 
 -13   8   6        0.40        2.08      1.26 o 
 -12   8   6       12.30        8.84      3.32 o 
 -11   8   6        3.52        5.61      1.48 o 
 -10   8   6       11.08       11.67      1.41 o 
  -9   8   6       11.94       11.98      1.18 o 
  -8   8   6        0.59       -0.10      0.70 o 
  -7   8   6       37.35       37.89      2.82 o 
  -6   8   6        7.38        7.82      0.92 o 
  -5   8   6       67.47       65.19      2.19 o 
  -4   8   6        1.77        1.51      0.80 o 
  -3   8   6       53.34       57.48      2.61 o 
  -2   8   6        6.23        6.50      0.88 o 
  -1   8   6        1.47        0.90      0.64 o 
   0   8   6        0.51       -0.17      0.57 o 
   1   8   6      112.80      106.66      2.83 o 
   2   8   6       83.44       77.31      2.31 o 
   3   8   6       86.19       80.38      2.38 o 
   4   8   6       25.03       26.06      1.22 o 
   5   8   6       63.72       64.54      1.99 o 
   6   8   6        0.02        0.00      0.57 o 
   7   8   6       27.49       26.41      1.41 o 
   8   8   6        0.02        0.20      0.78 o 
   9   8   6       48.32       45.59      4.41 o 
  10   8   6        0.01       -1.20      5.74 o 
  11   8   6       46.42       51.25      4.90 o 
  12   8   6       26.74       27.80      1.76 o 
  13   8   6        0.64        0.06      0.82 o 
  14   8   6       24.89       23.27      3.24 o 
  15   8   6        0.01        1.68      0.82 o 
  16   8   6        1.80        0.12      2.04 o 
 -17   9   6        7.43        8.30      2.65 o 
 -16   9   6       14.36       13.79      2.04 o 
 -15   9   6        6.59        4.04      1.52 o 
 -14   9   6       42.78       42.56      2.85 o 
 -13   9   6        5.63        7.11      1.64 o 
 -12   9   6       68.46       76.37      3.49 o 
 -11   9   6       19.21       23.82      1.86 o 
 -10   9   6       83.92       85.63      3.03 o 
  -9   9   6       18.50       15.08      1.29 o 
  -8   9   6       17.86       19.78      1.37 o 
  -7   9   6      145.56      148.91      4.00 o 
  -6   9   6       17.17       17.61      1.26 o 
  -5   9   6      276.38      295.81      6.08 o 
  -4   9   6       73.51       74.35      2.85 o 
  -3   9   6      151.66      145.74      3.59 o 
  -2   9   6       59.95       67.51      3.64 o 
  -1   9   6       49.62       43.26      1.74 o 
   0   9   6       22.74       26.62      1.45 o 
   1   9   6       30.34       32.88      1.57 o 
   2   9   6       37.49       40.52      3.52 o 
   3   9   6      280.77      282.78      5.62 o 
   4   9   6       78.20       79.48      2.08 o 
   5   9   6      124.61      124.73      3.34 o 
   6   9   6        3.64        4.01      0.90 o 
   7   9   6       25.93       24.72      1.86 o 
   8   9   6       44.89       45.33      3.21 o 
   9   9   6       21.48       22.77      1.82 o 
  10   9   6       98.53      102.86      5.56 o 
  11   9   6        3.61        1.48      3.04 o 
  12   9   6       56.37       54.03      2.90 o 
  13   9   6        0.21        1.23      1.45 o 
  14   9   6       12.87       12.90      1.78 o 
  15   9   6        0.60        2.45      1.02 o 
 -17  10   6       10.05       10.41      2.70 o 
 -16  10   6        1.66        0.81      1.80 o 
 -15  10   6        7.41        5.55      1.67 o 
 -14  10   6        3.24        1.30      1.33 o 
 -13  10   6        3.02        3.52      2.64 o 
 -12  10   6       10.33        9.00      1.87 o 
 -11  10   6        6.72        7.99      1.48 o 
 -10  10   6      146.04      146.06      5.20 o 
  -9  10   6        8.10        7.86      1.66 o 
  -8  10   6      131.87      143.64      4.71 o 
  -7  10   6       55.17       54.12      2.40 o 
  -6  10   6        5.05        2.25      1.30 o 
  -5  10   6       19.98       19.47      1.18 o 
  -4  10   6        6.48        7.58      1.04 o 
  -3  10   6       49.79       49.93      2.10 o 
  -2  10   6        5.84        6.76      1.14 o 
  -1  10   6       39.35       37.35      2.10 o 
   0  10   6       36.06       36.36      2.13 o 
   1  10   6      129.56      125.19      4.16 o 
   2  10   6       78.10       72.71      2.11 o 
   3  10   6        0.02        1.09      0.55 o 
   4  10   6       25.78       28.39      1.34 o 
   5  10   6       32.79       31.53      1.69 o 
   6  10   6       15.74       15.53      2.15 o 
   7  10   6       13.79        9.06      2.27 o 
   8  10   6        3.73        3.33      3.39 o 
   9  10   6      128.26      136.28      4.75 o 
  10  10   6        0.51        0.61      2.76 o 
  11  10   6       95.85       97.56      6.69 o 
  12  10   6        2.52        3.00      1.17 o 
  13  10   6        3.09        1.92      1.13 o 
  14  10   6        0.01       -0.79      2.21 o 
  15  10   6        0.16        0.68      0.96 o 
 -16  11   6        4.22        3.52      1.54 o 
 -15  11   6        6.44        6.71      2.38 o 
 -14  11   6       22.00       27.69      3.46 o 
 -13  11   6        0.15        0.84      1.45 o 
 -12  11   6        0.63        0.66      1.10 o 
 -11  11   6        1.36        0.54      1.43 o 
 -10  11   6       40.46       40.39      2.92 o 
  -9  11   6       53.13       49.36      3.11 o 
  -8  11   6       49.66       49.99      3.81 o 
  -7  11   6       83.70       93.06      5.01 o 
  -6  11   6       28.52       26.75      1.83 o 
  -5  11   6       23.94       23.80      1.43 o 
  -4  11   6        7.01        8.75      0.86 o 
  -3  11   6       20.50       21.03      1.10 o 
  -2  11   6       11.98       12.67      0.72 o 
  -1  11   6      198.66      193.67      3.18 o 
   0  11   6      164.13      171.08      2.95 o 
   1  11   6      102.64      103.89      2.13 o 
   2  11   6      160.44      166.59      3.55 o 
   3  11   6        0.00        1.55      1.71 o 
   4  11   6        6.89        5.83      0.94 o 
   5  11   6        0.03       -0.16      0.63 o 
   6  11   6       75.11       73.06      3.51 o 
   7  11   6       18.65       18.78      2.86 o 
   8  11   6       27.63       36.49      3.71 o 
   9  11   6       14.45       15.42      2.30 o 
  10  11   6       13.34       15.64      2.25 o 
  11  11   6        0.01        1.00      1.08 o 
  12  11   6        0.29       -0.43      1.30 o 
  13  11   6        7.04        6.00      2.02 o 
  14  11   6        0.41        0.16      1.03 o 
  15  11   6        7.07        6.63      1.30 o 
 -15  12   6       15.86       17.34      3.04 o 
 -14  12   6        0.12        0.85      1.51 o 
 -13  12   6       26.78       28.51      3.74 o 
 -12  12   6        5.68        7.72      1.48 o 
 -11  12   6        7.40        9.37      1.55 o 
 -10  12   6       29.39       31.87      3.11 o 
  -9  12   6        4.32        3.76      1.95 o 
  -8  12   6      123.70      123.25      4.72 o 
  -7  12   6        0.94        0.12      1.23 o 
  -6  12   6      200.94      198.45      5.88 o 
  -5  12   6       13.15       12.73      1.20 o 
  -4  12   6       50.05       48.88      1.94 o 
  -3  12   6       16.44       17.22      1.06 o 
  -2  12   6        0.11       -0.06      0.41 o 
  -1  12   6       88.89       87.52      1.77 o 
   0  12   6       25.11       24.58      1.09 o 
   1  12   6      295.01      288.69      3.97 o 
   2  12   6       69.41       66.29      2.53 o 
   3  12   6      126.42      123.94      2.80 o 
   4  12   6       13.86       15.93      1.27 o 
   5  12   6        7.30        6.58      1.80 o 
   6  12   6        4.57        3.25      1.23 o 
   7  12   6       13.80       12.71      2.64 o 
   8  12   6       30.60       28.39      3.47 o 
   9  12   6       85.64       85.55      4.29 o 
  10  12   6       19.52       21.06      3.06 o 
  11  12   6       32.10       34.27      2.79 o 
  12  12   6        7.15        8.01      1.52 o 
  13  12   6        1.75        1.68      1.18 o 
  14  12   6        0.21        0.21      1.04 o 
  15  12   6        1.66        1.76      1.31 o 
 -15  13   6        3.22        0.26      1.60 o 
 -14  13   6        0.83        0.17      1.59 o 
 -13  13   6        0.01        0.66      1.45 o 
 -12  13   6        4.46        2.65      1.25 o 
 -11  13   6        6.14        4.08      1.30 o 
 -10  13   6       20.53       22.39      2.51 o 
  -9  13   6        0.02        0.59      1.29 o 
  -8  13   6        3.52        5.34      1.61 o 
  -7  13   6        0.82        0.85      1.49 o 
  -6  13   6        1.85        4.09      1.11 o 
  -5  13   6        4.09        5.86      1.15 o 
  -4  13   6        3.91        4.80      1.51 o 
  -3  13   6       19.94       20.23      1.25 o 
  -2  13   6       28.33       29.87      1.33 o 
  -1  13   6       50.64       48.69      1.31 o 
   0  13   6        8.56       11.42      0.79 o 
   1  13   6        9.31        9.11      0.73 o 
   2  13   6       40.31       42.30      1.64 o 
   3  13   6       27.34       31.05      2.09 o 
   4  13   6        1.54        2.45      0.94 o 
   5  13   6       29.38       31.74      2.35 o 
   6  13   6        0.94        1.14      1.39 o 
   7  13   6        4.60       -1.22      1.79 o 
   8  13   6        1.81        2.58      1.96 o 
   9  13   6        0.11        0.76      1.72 o 
  10  13   6        0.07       -1.21      1.57 o 
  11  13   6        0.69        0.68      1.19 o 
  12  13   6        3.03        2.37      1.81 o 
  13  13   6        1.85        0.63      1.12 o 
  14  13   6        5.74        3.40      1.28 o 
 -15  14   6        6.87        6.32      3.07 o 
 -14  14   6        0.86        2.41      1.59 o 
 -13  14   6       14.58       13.88      2.29 o 
 -12  14   6        3.51        4.81      1.79 o 
 -11  14   6        3.03        1.28      1.13 o 
 -10  14   6        8.74        8.37      1.91 o 
  -9  14   6       17.80       18.68      2.35 o 
  -8  14   6       61.37       65.86      3.64 o 
  -7  14   6       20.32       21.74      1.95 o 
  -6  14   6      196.01      195.94      6.33 o 
  -5  14   6        0.20        0.14      0.91 o 
  -4  14   6       20.51       19.65      2.23 o 
  -3  14   6       15.99       14.99      1.43 o 
  -2  14   6       48.60       50.16      2.37 o 
  -1  14   6      160.97      157.70      2.96 o 
   0  14   6       55.30       56.19      1.68 o 
   1  14   6      241.09      237.06      4.02 o 
   2  14   6       41.90       40.63      1.96 o 
   3  14   6      119.48      111.12      3.26 o 
   4  14   6        7.89        7.39      1.19 o 
   5  14   6        3.63        3.90      1.09 o 
   6  14   6        5.23        3.07      1.32 o 
   7  14   6       40.44       37.20      2.25 o 
   8  14   6       53.60       43.08      4.34 o 
   9  14   6       34.27       25.54      3.55 o 
  10  14   6       27.69       29.21      3.83 o 
  11  14   6        1.69        2.66      2.21 o 
  12  14   6        0.15        0.80      1.80 o 
  13  14   6        1.93        2.32      1.27 o 
  14  14   6        1.04       -0.53      1.35 o 
 -14  15   6       11.47        3.61      2.87 o 
 -13  15   6        0.05       -0.31      1.13 o 
 -12  15   6       12.34       16.03      1.89 o 
 -11  15   6        0.00        0.59      1.08 o 
 -10  15   6        2.81        1.04      1.13 o 
  -9  15   6       12.04       14.04      1.73 o 
  -8  15   6        4.74        6.20      1.33 o 
  -7  15   6       41.84       39.62      2.28 o 
  -6  15   6       31.57       35.90      2.14 o 
  -5  15   6       43.33       38.12      2.12 o 
  -4  15   6       41.26       38.26      2.09 o 
  -3  15   6       20.90       22.94      2.16 o 
  -2  15   6       59.91       60.53      2.38 o 
  -1  15   6        0.01       -0.45      0.79 o 
   0  15   6       93.92       88.30      2.08 o 
   1  15   6       14.80       14.59      1.30 o 
   2  15   6       45.73       42.15      2.04 o 
   3  15   6       27.53       30.70      2.84 o 
   4  15   6        0.85        0.83      0.89 o 
   5  15   6       61.02       61.22      2.55 o 
   6  15   6        3.04        2.47      1.65 o 
   7  15   6       78.92       77.09      4.58 o 
   8  15   6        1.57        3.16      1.60 o 
   9  15   6       20.10       17.77      3.36 o 
  10  15   6        0.57       -1.14      1.73 o 
  11  15   6        0.14        1.12      1.98 o 
  12  15   6        3.33        2.77      1.38 o 
  13  15   6        8.18        7.13      1.95 o 
 -13  16   6        0.30        1.00      1.36 o 
 -12  16   6        0.57        1.31      1.19 o 
 -11  16   6        0.21        1.18      1.16 o 
 -10  16   6        3.44        2.87      1.27 o 
  -9  16   6        2.08        1.85      1.35 o 
  -8  16   6       27.72       30.78      2.17 o 
  -7  16   6        3.79        4.69      1.27 o 
  -6  16   6       33.09       31.56      2.04 o 
  -5  16   6        0.01        0.50      0.96 o 
  -4  16   6        2.38        0.56      1.17 o 
  -3  16   6        0.54        1.23      0.96 o 
  -2  16   6       19.12       16.82      1.47 o 
  -1  16   6       28.46       24.24      1.57 o 
   0  16   6        9.29       10.55      1.30 o 
   1  16   6       27.72       26.89      1.96 o 
   2  16   6       22.89       24.19      1.63 o 
   3  16   6        0.05       -0.76      0.76 o 
   4  16   6        8.64        9.00      1.32 o 
   5  16   6        6.63        6.20      1.60 o 
   6  16   6        3.57        2.88      1.47 o 
   7  16   6       13.51       12.16      2.30 o 
   8  16   6       14.02       14.27      2.45 o 
   9  16   6       12.90       11.02      1.85 o 
  10  16   6        0.51        2.77      2.17 o 
  11  16   6        4.24        2.05      2.21 o 
  12  16   6        2.79        2.10      1.76 o 
 -12  17   6       43.35       43.28      7.46 o 
 -11  17   6        0.00       -1.13      1.13 o 
 -10  17   6       15.54       13.74      1.72 o 
  -9  17   6        3.12        3.70      1.10 o 
  -8  17   6        1.79        1.00      1.08 o 
  -7  17   6       13.86       14.41      1.62 o 
  -6  17   6        5.15        5.55      1.22 o 
  -5  17   6       77.29       83.40      3.04 o 
  -4  17   6       35.97       39.64      2.20 o 
  -3  17   6       87.57       87.86      4.11 o 
  -2  17   6       31.77       32.61      1.86 o 
  -1  17   6        2.43        2.76      0.93 o 
   0  17   6       42.96       38.53      3.03 o 
   1  17   6        3.56        3.44      0.86 o 
   2  17   6       55.07       53.10      2.35 o 
   3  17   6        9.08       10.36      1.39 o 
   4  17   6       11.34       14.55      1.69 o 
   5  17   6       77.03       83.31      3.40 o 
   6  17   6        0.34        2.03      1.21 o 
   7  17   6       76.09       86.79      3.61 o 
   8  17   6        0.09       -1.29      1.29 o 
   9  17   6       13.08       10.21      1.76 o 
  10  17   6        1.03        0.95      1.28 o 
 -11  18   6        0.66        1.43      1.04 o 
 -10  18   6        1.41        2.11      1.02 o 
  -9  18   6        4.98        9.87      1.52 o 
  -8  18   6        0.32       -0.04      0.95 o 
  -7  18   6        7.99        7.46      1.34 o 
  -6  18   6        0.02        0.68      1.48 o 
  -5  18   6        0.82        0.21      0.93 o 
  -4  18   6       15.54       13.26      1.48 o 
  -3  18   6        1.24        1.28      0.94 o 
  -2  18   6       23.58       25.21      2.13 o 
  -1  18   6        8.10        8.86      1.99 o 
   0  18   6        4.09        4.30      1.64 o 
   1  18   6        6.25        6.33      1.82 o 
   2  18   6        1.06        0.93      0.80 o 
   3  18   6        0.59       -0.77      0.77 o 
   4  18   6        5.68        7.03      1.34 o 
   5  18   6        8.91        8.70      1.45 o 
   6  18   6        1.13        1.12      1.12 o 
   7  18   6        5.97        3.98      1.34 o 
   8  18   6        2.14        4.84      1.77 o 
   9  18   6        0.66       -0.22      1.35 o 
  10  18   6        0.81        0.26      1.52 o 
 -10  19   6       16.84       17.88      1.84 o 
  -9  19   6        9.59       11.87      1.63 o 
  -8  19   6        9.14        6.22      1.37 o 
  -7  19   6        7.97        8.84      1.44 o 
  -6  19   6        0.44        0.02      0.93 o 
  -5  19   6        5.10        3.56      1.12 o 
  -4  19   6       14.73       12.65      1.43 o 
  -3  19   6       17.12       14.13      1.36 o 
  -2  19   6       26.34       31.25      2.92 o 
  -1  19   6       17.53       14.56      2.24 o 
   0  19   6       20.48       18.25      2.42 o 
   1  19   6        0.71        0.77      1.33 o 
   2  19   6        0.83       -1.30      1.30 o 
   3  19   6       11.13        9.37      1.93 o 
   4  19   6        2.29        1.37      1.22 o 
   5  19   6       43.20       44.03      3.74 o 
   6  19   6        0.01        2.02      1.17 o 
   7  19   6       34.76       35.49      4.07 o 
   8  19   6        0.09        0.71      1.44 o 
   9  19   6        4.79        5.17      1.89 o 
  -9  20   6        0.03       -0.21      1.04 o 
  -8  20   6        0.21        0.20      1.26 o 
  -7  20   6        0.66        1.64      1.16 o 
  -6  20   6        1.02        1.01      1.00 o 
  -5  20   6        0.26       -0.39      0.87 o 
  -4  20   6        0.16       -0.25      0.89 o 
  -3  20   6        0.61        0.33      1.35 o 
  -2  20   6        6.26        3.23      1.67 o 
  -1  20   6        1.30        2.97      1.66 o 
   0  20   6        1.57        1.72      1.51 o 
   1  20   6        0.75        1.15      1.59 o 
   2  20   6        0.17       -1.55      1.55 o 
   3  20   6        0.32        2.11      2.03 o 
   4  20   6        0.45       -0.71      0.89 o 
   5  20   6        1.89        0.76      0.98 o 
   6  20   6        0.03        0.37      1.04 o 
   7  20   6        8.04        7.22      1.94 o 
  -7  21   6        0.15       -0.42      0.97 o 
  -6  21   6        4.24        3.59      1.53 o 
  -5  21   6        0.93        1.39      0.92 o 
  -4  21   6       31.06       23.39      3.97 o 
  -3  21   6        5.90        4.59      1.76 o 
  -2  21   6       30.98       27.57      3.14 o 
  -1  21   6       10.41       11.08      2.17 o 
   0  21   6        0.25        1.06      2.17 o 
   1  21   6        0.14       -0.10      1.76 o 
   2  21   6        2.34        0.25      1.85 o 
   3  21   6       20.31       18.94      3.20 o 
   4  21   6        1.47        0.72      1.93 o 
   5  21   6       23.98       24.80      3.56 o 
   6  21   6        2.18        2.97      1.11 o 
  -4  22   6        0.28       -0.30      1.45 o 
  -3  22   6        2.56        0.49      1.49 o 
  -2  22   6        3.41        2.50      1.61 o 
  -1  22   6        5.31        4.12      1.95 o 
   0  22   6        2.20        2.42      2.12 o 
   1  22   6        2.16        1.58      2.10 o 
   2  22   6        0.04        1.73      2.04 o 
   3  22   6        0.28        0.39      1.90 o 
 -18   1   7        1.25        2.75      1.67 o 
 -17   1   7       20.64       19.80      3.36 o 
 -16   1   7       10.78       13.59      5.58 o 
 -15   1   7       32.03       33.71      2.76 o 
 -14   1   7        2.72        4.18      1.53 o 
 -13   1   7       57.11       57.88      3.23 o 
 -12   1   7        1.66       -0.12      3.68 o 
 -11   1   7       14.28       17.26      1.41 o 
 -10   1   7       97.23       87.57      2.41 o 
  -9   1   7      353.74      343.76      6.82 o 
  -8   1   7      289.40      267.41      6.83 o 
  -7   1   7       77.78       81.87      3.49 o 
  -6   1   7      337.01      326.62      7.88 o 
  -5   1   7       71.60       79.24      2.95 o 
  -4   1   7       65.83       64.32      2.58 o 
  -3   1   7      255.70      245.84      5.09 o 
  -2   1   7      247.58      244.13      4.37 o 
  -1   1   7        0.07        3.84      1.14 o 
   0   1   7      452.94      475.55      7.45 o 
   1   1   7       92.96       72.89      2.33 o 
   2   1   7      431.23      425.81      6.83 o 
   3   1   7      185.68      178.61      6.35 o 
   4   1   7      244.46      231.13      5.64 o 
   5   1   7      107.70      102.32      2.37 o 
   6   1   7        1.06        1.14      0.54 o 
   7   1   7       64.08       63.16      1.52 o 
   8   1   7       14.24       14.05      0.68 o 
   9   1   7       54.24       53.73      1.17 o 
  10   1   7       26.70       28.38      0.93 o 
  11   1   7      180.91      182.02      3.44 o 
  12   1   7       48.91       54.46      3.22 o 
  13   1   7       15.99       14.76      2.07 o 
  14   1   7        6.24        4.80      1.60 o 
  15   1   7        1.86        2.41      1.48 o 
  16   1   7        2.84        4.15      1.58 o 
  17   1   7        0.97        2.96      1.58 o 
 -18   2   7        0.17        2.75      1.65 o 
 -17   2   7       17.06       22.92      7.23 o 
 -16   2   7        2.07        1.60      1.49 o 
 -15   2   7       12.15       14.69      2.11 o 
 -14   2   7        3.94        6.96      1.66 o 
 -13   2   7        7.70        9.58      1.82 o 
 -12   2   7       40.68       53.55      5.47 o 
 -11   2   7       24.04       24.45      1.57 o 
 -10   2   7       15.01       18.55      1.25 o 
  -9   2   7        4.17        5.49      0.93 o 
  -8   2   7       53.70       54.98      2.48 o 
  -7   2   7        3.65        4.44      0.97 o 
  -6   2   7       94.59      100.10      3.42 o 
  -5   2   7       36.93       43.14      5.93 o 
  -4   2   7       11.67        9.03      1.64 o 
  -3   2   7      111.48      106.11      2.83 o 
  -2   2   7       50.89       38.34      1.60 o 
  -1   2   7        3.80        4.46      0.63 o 
   0   2   7       30.63       17.57      1.51 o 
   1   2   7       51.53       46.69      2.37 o 
   2   2   7      157.78      160.30      3.77 o 
   3   2   7        3.47        2.26      0.66 o 
   4   2   7      195.99      183.94      3.47 o 
   5   2   7        0.24        0.58      0.83 o 
   6   2   7       16.39       16.97      1.03 o 
   7   2   7       11.53       11.99      0.70 o 
   8   2   7        6.56        7.19      0.56 o 
   9   2   7       13.07       13.38      0.86 o 
  10   2   7        0.42        0.54      0.69 o 
  11   2   7       25.76       28.56      1.38 o 
  12   2   7       12.13       11.61      0.94 o 
  13   2   7       28.03       27.64      4.61 o 
  14   2   7        0.78       -0.03      1.35 o 
  15   2   7        3.00        1.97      2.16 o 
  16   2   7        1.12        1.61      1.42 o 
  17   2   7        0.04        0.68      1.47 o 
 -18   3   7        0.68        1.46      2.36 o 
 -17   3   7       13.72       20.35      3.51 o 
 -16   3   7       12.85       16.24      2.81 o 
 -15   3   7        2.06        3.10      1.51 o 
 -14   3   7       12.93       11.39      1.89 o 
 -13   3   7        0.00       -0.08      1.17 o 
 -12   3   7       33.19       35.07      2.60 o 
 -11   3   7        2.34        0.63      1.18 o 
 -10   3   7       36.26       33.25      1.50 o 
  -9   3   7      127.77      126.90      3.40 o 
  -8   3   7        7.59        8.79      2.08 o 
  -7   3   7      310.48      307.57      8.76 o 
  -6   3   7        1.20        2.74      0.89 o 
  -5   3   7      295.64      290.54      7.18 o 
  -4   3   7       11.54       12.18      1.04 o 
  -3   3   7       60.69       69.74      2.22 o 
  -2   3   7      502.43      508.27      9.16 o 
  -1   3   7      119.75      111.09      2.94 o 
   0   3   7      728.21      720.80     10.74 o 
   1   3   7      116.75      115.85      3.71 o 
   2   3   7     1031.43     1011.31     23.39 o 
   3   3   7       48.77       52.36      1.91 o 
   4   3   7      684.32      659.85      8.72 o 
   5   3   7      126.77      127.16      2.75 o 
   6   3   7       14.69       14.96      1.00 o 
   7   3   7       71.30       71.39      1.48 o 
   8   3   7      111.74      110.74      1.71 o 
   9   3   7      170.14      175.47      3.12 o 
  10   3   7       42.59       39.31      1.61 o 
  11   3   7      197.60      202.04      3.87 o 
  12   3   7       66.28       68.28      2.02 o 
  13   3   7        5.72        4.52      1.22 o 
  14   3   7        6.35        4.32      1.63 o 
  15   3   7        7.19        5.25      1.67 o 
  16   3   7        0.17       -0.73      1.38 o 
  17   3   7       10.06       10.10      1.98 o 
 -18   4   7        0.11        0.71      2.17 o 
 -17   4   7        8.43        7.58      2.66 o 
 -16   4   7        5.06        5.33      2.41 o 
 -15   4   7        5.81        0.45      1.77 o 
 -14   4   7        4.12        3.26      2.17 o 
 -13   4   7        6.89        6.65      1.49 o 
 -12   4   7        4.69        8.78      2.23 o 
 -11   4   7       20.24       21.55      2.96 o 
 -10   4   7       27.31       27.28      2.19 o 
  -9   4   7        3.16        4.64      0.87 o 
  -8   4   7       42.48       37.41      2.58 o 
  -7   4   7        2.46        1.09      0.77 o 
  -6   4   7       31.54       31.63      1.88 o 
  -5   4   7       31.76       34.30      1.93 o 
  -4   4   7       44.34       44.70      2.01 o 
  -3   4   7      241.12      258.82      5.38 o 
  -2   4   7      129.20      117.57      3.07 o 
  -1   4   7      196.60      194.98      4.33 o 
   0   4   7       35.66       33.50      1.55 o 
   1   4   7        1.68        1.11      0.69 o 
   2   4   7       64.69       66.36      1.86 o 
   3   4   7        1.90        1.11      0.49 o 
   4   4   7      185.99      188.83      3.26 o 
   5   4   7       36.39       36.56      1.43 o 
   6   4   7      155.36      154.95      3.20 o 
   7   4   7       23.83       22.41      0.87 o 
   8   4   7       70.59       72.13      1.56 o 
   9   4   7        3.24        4.10      0.73 o 
  10   4   7        0.02        0.23      0.93 o 
  11   4   7        3.39        4.77      0.99 o 
  12   4   7        8.14        8.47      0.99 o 
  13   4   7       17.44       20.61      1.79 o 
  14   4   7        0.08        0.45      1.34 o 
  15   4   7       11.04       13.01      2.06 o 
  16   4   7        0.10        2.56      1.47 o 
  17   4   7        1.41        1.28      2.60 o 
 -18   5   7        1.68        3.50      2.28 o 
 -17   5   7        6.78        6.64      2.55 o 
 -16   5   7        4.80        1.95      2.09 o 
 -15   5   7       11.54       16.29      3.13 o 
 -14   5   7        0.29       -0.31      1.16 o 
 -13   5   7       10.36       12.54      1.79 o 
 -12   5   7       18.14       15.81      2.95 o 
 -11   5   7        0.53        0.12      1.42 o 
 -10   5   7       15.58       19.58      2.80 o 
  -9   5   7       51.57       54.42      4.14 o 
  -8   5   7       21.63       19.58      1.15 o 
  -7   5   7      110.67      115.44      6.38 o 
  -6   5   7       99.22       98.00      3.43 o 
  -5   5   7       56.08       60.64      2.11 o 
  -4   5   7      141.28      134.85      3.45 o 
  -3   5   7        9.08        9.28      1.00 o 
  -2   5   7      238.28      267.32      6.87 o 
  -1   5   7       55.47       48.74      1.86 o 
   0   5   7      175.01      164.14      3.76 o 
   1   5   7        4.09        3.20      1.04 o 
   2   5   7      113.53      102.64      2.43 o 
   3   5   7       24.19       25.42      1.10 o 
   4   5   7      207.33      195.16      3.36 o 
   5   5   7        2.07        3.17      0.76 o 
   6   5   7       28.95       28.40      1.26 o 
   7   5   7       41.30       40.21      1.02 o 
   8   5   7       44.67       45.48      1.40 o 
   9   5   7       61.14       59.53      1.72 o 
  10   5   7        2.37        3.46      0.84 o 
  11   5   7       30.45       29.44      1.50 o 
  12   5   7        9.19        8.99      1.85 o 
  13   5   7        0.02        0.13      0.73 o 
  14   5   7        3.05        3.15      1.17 o 
  15   5   7        0.46        2.45      1.54 o 
  16   5   7        0.14        1.14      1.55 o 
  17   5   7        1.68        1.26      2.04 o 
 -18   6   7        7.35        7.73      2.75 o 
 -17   6   7        0.40       -0.41      1.91 o 
 -16   6   7        0.02        0.80      1.95 o 
 -15   6   7       36.07       34.43      3.98 o 
 -14   6   7        6.84        5.60      1.55 o 
 -13   6   7       98.58      106.77      4.15 o 
 -12   6   7        0.07        2.26      1.73 o 
 -11   6   7       44.47       45.47      3.95 o 
 -10   6   7        1.17        2.45      1.74 o 
  -9   6   7       10.51       12.33      1.31 o 
  -8   6   7       33.63       33.77      1.44 o 
  -7   6   7       76.68       73.73      5.38 o 
  -6   6   7      291.79      276.30      5.72 o 
  -5   6   7      352.89      329.48      6.45 o 
  -4   6   7      375.18      361.43      6.23 o 
  -3   6   7       67.97       65.11      2.40 o 
  -2   6   7       69.17       71.46      2.02 o 
  -1   6   7       33.15       34.05      1.71 o 
   0   6   7       24.99       22.88      1.35 o 
   1   6   7      328.93      309.14      6.06 o 
   2   6   7      224.55      217.90      4.64 o 
   3   6   7      198.25      186.54      3.26 o 
   4   6   7      335.01      330.15      5.01 o 
   5   6   7       23.13       24.24      0.93 o 
   6   6   7      168.06      168.23      2.77 o 
   7   6   7       10.78       11.01      0.83 o 
   8   6   7       62.51       62.12      2.10 o 
   9   6   7       10.39       11.91      1.10 o 
  10   6   7       33.42       37.36      2.38 o 
  11   6   7       50.14       48.88      1.90 o 
  12   6   7        1.54        0.58      0.89 o 
  13   6   7       14.14       13.48      1.32 o 
  14   6   7        3.43        2.39      1.53 o 
  15   6   7       10.72       20.42      3.44 o 
  16   6   7        3.26        1.18      2.11 o 
 -18   7   7        0.05       -0.07      2.09 o 
 -17   7   7        1.10        0.86      2.01 o 
 -16   7   7        2.95        1.19      2.11 o 
 -15   7   7        0.48        0.15      1.25 o 
 -14   7   7        0.02        0.56      1.26 o 
 -13   7   7        2.52        3.43      1.37 o 
 -12   7   7        2.51        5.42      2.26 o 
 -11   7   7       15.61       15.28      2.65 o 
 -10   7   7        0.10       -0.58      1.02 o 
  -9   7   7        0.00       -0.72      0.72 o 
  -8   7   7        0.02        0.31      1.07 o 
  -7   7   7       12.51       16.49      1.14 o 
  -6   7   7       27.44       25.55      1.50 o 
  -5   7   7        4.82        7.04      0.99 o 
  -4   7   7      114.49      115.83      2.74 o 
  -3   7   7        0.05        1.05      0.76 o 
  -2   7   7       87.61       88.37      2.61 o 
  -1   7   7        9.37        9.59      1.75 o 
   0   7   7       91.30       90.21      2.64 o 
   1   7   7        7.85        7.37      1.04 o 
   2   7   7        2.99        4.75      0.74 o 
   3   7   7       31.22       33.94      1.40 o 
   4   7   7        3.79        4.45      0.56 o 
   5   7   7       21.94       25.06      0.94 o 
   6   7   7       37.55       36.03      1.83 o 
   7   7   7       72.73       70.88      2.12 o 
   8   7   7        3.17        3.68      0.82 o 
   9   7   7        9.37        9.95      1.93 o 
  10   7   7        4.19        5.62      1.08 o 
  11   7   7        5.89        7.93      1.21 o 
  12   7   7        0.64       -0.72      1.05 o 
  13   7   7        0.60       -0.33      0.80 o 
  14   7   7        5.82        6.50      1.05 o 
  15   7   7        0.22        1.00      1.33 o 
  16   7   7        5.72        2.12      2.15 o 
 -17   8   7        1.38        1.76      2.14 o 
 -16   8   7        0.03       -0.22      1.95 o 
 -15   8   7       33.76       32.01      2.57 o 
 -14   8   7        0.42        1.52      1.32 o 
 -13   8   7      118.32      117.24      4.45 o 
 -12   8   7        3.25        4.55      2.12 o 
 -11   8   7       88.80       79.15      5.19 o 
 -10   8   7       64.60       63.06      3.10 o 
  -9   8   7       24.99       27.00      2.13 o 
  -8   8   7      100.84      105.47      2.85 o 
  -7   8   7        6.19        5.83      0.95 o 
  -6   8   7      168.69      166.63      3.54 o 
  -5   8   7       87.68       88.22      2.44 o 
  -4   8   7      413.43      407.17      7.73 o 
  -3   8   7      108.43      110.31      3.07 o 
  -2   8   7      110.38      116.55      3.76 o 
  -1   8   7      184.98      172.53      4.07 o 
   0   8   7       29.38       27.92      2.22 o 
   1   8   7      181.84      171.11      4.01 o 
   2   8   7       65.03       65.98      3.43 o 
   3   8   7       15.06       14.98      0.87 o 
   4   8   7      195.07      199.17      3.22 o 
   5   8   7        0.24        0.30      0.43 o 
   6   8   7      338.31      337.05      6.85 o 
   7   8   7        0.08        0.53      0.85 o 
   8   8   7      119.90      121.39      4.07 o 
   9   8   7       48.57       44.42      2.88 o 
  10   8   7        6.53        5.22      1.29 o 
  11   8   7       69.31       71.19      3.08 o 
  12   8   7        2.62        2.61      1.00 o 
  13   8   7       33.79       35.50      1.93 o 
  14   8   7        8.84        9.10      1.20 o 
  15   8   7       35.43       36.99      3.14 o 
  16   8   7        7.27        4.69      2.44 o 
 -17   9   7        4.73        7.61      2.70 o 
 -16   9   7        2.49        1.94      1.47 o 
 -15   9   7        3.23        4.18      1.54 o 
 -14   9   7        4.78        1.12      1.76 o 
 -13   9   7        1.53        3.25      1.41 o 
 -12   9   7       44.48       46.05      4.15 o 
 -11   9   7       13.10       13.69      3.53 o 
 -10   9   7       62.74       60.29      3.07 o 
  -9   9   7       36.30       31.76      1.97 o 
  -8   9   7       54.84       50.40      2.05 o 
  -7   9   7       67.81       73.14      2.59 o 
  -6   9   7       15.02       10.79      0.93 o 
  -5   9   7       86.79       85.93      2.39 o 
  -4   9   7        1.57        3.05      0.89 o 
  -3   9   7        8.22        8.63      0.71 o 
  -2   9   7        1.41        2.55      0.79 o 
  -1   9   7      148.35      142.56      2.70 o 
   0   9   7       51.77       51.54      1.53 o 
   1   9   7       39.54       39.47      1.65 o 
   2   9   7      131.95      124.40      2.64 o 
   3   9   7       14.35       13.53      0.81 o 
   4   9   7       38.19       38.64      1.16 o 
   5   9   7        1.40        1.07      0.79 o 
   6   9   7        8.97        9.20      2.71 o 
   7   9   7       25.16       25.07      3.09 o 
   8   9   7        0.89        0.39      1.10 o 
   9   9   7       74.99       80.93      3.36 o 
  10   9   7        0.49       -0.86      0.86 o 
  11   9   7        4.71        1.59      1.47 o 
  12   9   7        3.22        1.40      1.10 o 
  13   9   7        2.67        1.83      1.07 o 
  14   9   7       11.81        8.49      1.74 o 
  15   9   7        0.86        2.54      0.96 o 
 -16  10   7        6.54        6.26      2.87 o 
 -15  10   7        8.60        8.05      1.80 o 
 -14  10   7        0.06       -0.91      1.22 o 
 -13  10   7       12.24       12.97      1.97 o 
 -12  10   7        1.62        1.57      1.93 o 
 -11  10   7       22.06       24.61      1.98 o 
 -10  10   7        0.77        0.21      1.04 o 
  -9  10   7       66.99       68.80      5.79 o 
  -8  10   7       30.34       31.89      2.47 o 
  -7  10   7       19.04       20.55      1.73 o 
  -6  10   7       63.08       69.30      2.76 o 
  -5  10   7       30.24       32.38      2.35 o 
  -4  10   7       28.80       31.62      1.32 o 
  -3  10   7       65.68       60.74      1.39 o 
  -2  10   7       93.92       94.01      1.86 o 
  -1  10   7       40.39       35.52      1.36 o 
   0  10   7      124.02      122.94      2.22 o 
   1  10   7       38.40       42.45      1.39 o 
   2  10   7        3.40        3.16      0.61 o 
   3  10   7        8.47        9.74      0.74 o 
   4  10   7      118.65      116.42      2.70 o 
   5  10   7        1.88        1.46      0.82 o 
   6  10   7       61.36       62.71      2.41 o 
   7  10   7       15.30        9.89      2.28 o 
   8  10   7       27.94       34.95      3.68 o 
   9  10   7        1.40        2.14      1.33 o 
  10  10   7        4.45        4.11      1.33 o 
  11  10   7       16.91       16.74      1.96 o 
  12  10   7        2.34        0.24      1.07 o 
  13  10   7       21.29       21.47      2.01 o 
  14  10   7        0.16       -0.08      1.01 o 
  15  10   7        9.95        7.61      1.46 o 
 -16  11   7        0.27       -0.55      2.07 o 
 -15  11   7        8.18        7.04      1.76 o 
 -14  11   7       10.66       12.51      2.72 o 
 -13  11   7        0.23       -0.98      1.69 o 
 -12  11   7      100.66      103.71      6.04 o 
 -11  11   7        2.92        3.07      2.47 o 
 -10  11   7       93.51       80.90      6.44 o 
  -9  11   7        5.28        8.58      1.79 o 
  -8  11   7       38.72       35.32      2.68 o 
  -7  11   7       85.45       83.73      3.79 o 
  -6  11   7       35.02       35.77      3.23 o 
  -5  11   7      191.49      193.99      3.98 o 
  -4  11   7        0.02        0.66      0.60 o 
  -3  11   7      156.47      149.61      2.95 o 
  -2  11   7       80.32       83.21      1.78 o 
  -1  11   7      105.63      105.72      2.02 o 
   0  11   7      165.42      166.18      2.99 o 
   1  11   7        3.91        4.46      0.69 o 
   2  11   7      124.88      128.22      2.55 o 
   3  11   7        7.21        7.27      0.83 o 
   4  11   7       87.48       89.46      2.77 o 
   5  11   7       14.77       15.78      2.84 o 
   6  11   7       20.01       16.74      2.87 o 
   7  11   7      125.54      127.22      6.64 o 
   8  11   7        8.66        5.78      2.03 o 
   9  11   7       88.08       85.64      5.52 o 
  10  11   7       20.41       23.00      5.98 o 
  11  11   7        5.39        3.67      1.27 o 
  12  11   7       15.90       15.40      1.84 o 
  13  11   7        3.84        4.78      1.41 o 
  14  11   7       27.57       31.02      2.16 o 
  15  11   7        0.05        0.91      1.14 o 
 -15  12   7        3.47        1.52      2.06 o 
 -14  12   7        0.16        0.43      1.94 o 
 -13  12   7        0.01       -1.35      1.35 o 
 -12  12   7        2.05        3.34      1.48 o 
 -11  12   7       11.96       10.73      2.04 o 
 -10  12   7        1.35        2.96      1.49 o 
  -9  12   7        0.86        2.12      1.39 o 
  -8  12   7       11.13       11.67      1.93 o 
  -7  12   7        0.63        0.33      1.26 o 
  -6  12   7        4.89        4.13      1.52 o 
  -5  12   7        1.06        0.45      0.89 o 
  -4  12   7        0.35        0.48      0.69 o 
  -3  12   7       46.55       45.61      1.77 o 
  -2  12   7       33.29       32.05      1.15 o 
  -1  12   7       21.22       24.19      1.03 o 
   0  12   7       16.46       16.84      1.07 o 
   1  12   7        7.58        7.48      1.13 o 
   2  12   7       13.18       14.68      1.10 o 
   3  12   7        5.16        5.45      1.35 o 
   4  12   7       10.43       10.96      1.98 o 
   5  12   7       46.10       45.00      3.36 o 
   6  12   7        1.38        1.66      1.21 o 
   7  12   7       10.46       15.62      2.92 o 
   8  12   7        7.03        2.07      1.91 o 
   9  12   7        0.72        0.05      1.79 o 
  10  12   7        0.30        1.02      1.13 o 
  11  12   7        0.01       -0.18      1.48 o 
  12  12   7        0.04        2.17      1.23 o 
  13  12   7        0.72        2.05      1.38 o 
  14  12   7        4.29        0.71      1.36 o 
 -14  13   7       10.79        6.39      2.41 o 
 -13  13   7        0.15        1.62      1.59 o 
 -12  13   7        6.20        3.56      1.30 o 
 -11  13   7       20.28       19.40      1.93 o 
 -10  13   7       35.30       35.63      4.22 o 
  -9  13   7       69.92       70.28      3.77 o 
  -8  13   7       95.97       90.75      4.15 o 
  -7  13   7       92.60       91.43      4.17 o 
  -6  13   7        0.00        2.00      1.02 o 
  -5  13   7       46.61       44.76      2.22 o 
  -4  13   7      130.66      135.59      3.70 o 
  -3  13   7       33.03       38.55      2.00 o 
  -2  13   7      205.03      205.52      4.68 o 
  -1  13   7       72.10       74.56      1.96 o 
   0  13   7      320.73      313.62      5.10 o 
   1  13   7        8.79       10.27      1.56 o 
   2  13   7      183.37      183.46      5.85 o 
   3  13   7       71.09       77.42      3.33 o 
   4  13   7       18.46       21.74      2.04 o 
   5  13   7      185.82      199.97      6.01 o 
   6  13   7       17.33       21.54      2.61 o 
   7  13   7      159.29      165.09      8.03 o 
   8  13   7        2.79        0.43      1.98 o 
   9  13   7       56.50       59.20      4.92 o 
  10  13   7       20.00       13.32      2.90 o 
  11  13   7        7.53       12.67      3.68 o 
  12  13   7       33.64       30.15      4.93 o 
  13  13   7        0.60       -0.32      1.08 o 
 -14  14   7        3.70        3.61      1.77 o 
 -13  14   7        4.15        1.47      1.71 o 
 -12  14   7        3.45        2.35      1.25 o 
 -11  14   7        0.95        2.04      1.18 o 
 -10  14   7        1.83        0.29      1.41 o 
  -9  14   7        2.04        1.42      1.43 o 
  -8  14   7        4.39        2.18      1.47 o 
  -7  14   7        0.15       -0.96      0.96 o 
  -6  14   7       13.51       13.38      1.54 o 
  -5  14   7        2.89        5.18      1.23 o 
  -4  14   7       45.01       43.12      2.73 o 
  -3  14   7        0.68        0.88      1.14 o 
  -2  14   7        2.80        3.46      1.62 o 
  -1  14   7        3.01        3.55      0.68 o 
   0  14   7       11.64       14.17      1.01 o 
   1  14   7        8.65        7.45      1.21 o 
   2  14   7        0.00       -0.15      0.98 o 
   3  14   7       10.93       15.28      1.77 o 
   4  14   7        0.45        0.97      1.16 o 
   5  14   7        9.99       12.10      1.81 o 
   6  14   7        2.43        5.37      1.54 o 
   7  14   7        0.00       -0.95      1.44 o 
   8  14   7        0.20        2.17      1.55 o 
   9  14   7        2.73        2.82      2.21 o 
  10  14   7        0.35       -1.45      1.78 o 
  11  14   7        0.05       -0.06      1.41 o 
  12  14   7        1.81        2.26      1.29 o 
  13  14   7        0.01       -0.01      1.35 o 
 -14  15   7        4.86        8.54      3.39 o 
 -13  15   7        3.82        2.34      2.93 o 
 -12  15   7        9.98        9.35      1.60 o 
 -11  15   7        1.65        0.82      1.17 o 
 -10  15   7       10.72       11.22      1.68 o 
  -9  15   7        4.55        4.09      1.62 o 
  -8  15   7       19.63       18.46      1.80 o 
  -7  15   7        0.61        1.93      1.10 o 
  -6  15   7        0.07        0.29      1.01 o 
  -5  15   7       28.07       29.72      1.98 o 
  -4  15   7       14.93       16.05      1.58 o 
  -3  15   7       67.35       67.80      2.63 o 
  -2  15   7       12.75       13.64      1.41 o 
  -1  15   7       10.39       11.22      1.58 o 
   0  15   7       29.54       29.26      1.26 o 
   1  15   7        1.98        0.22      0.85 o 
   2  15   7       31.76       29.25      1.79 o 
   3  15   7       10.01        6.49      1.39 o 
   4  15   7       24.33       24.92      2.20 o 
   5  15   7       28.35       27.29      2.37 o 
   6  15   7       32.51       33.23      3.01 o 
   7  15   7       23.73       25.69      6.01 o 
   8  15   7        0.26        0.39      1.03 o 
   9  15   7        6.60        7.54      2.66 o 
  10  15   7       11.35       12.46      2.97 o 
  11  15   7        6.04        7.83      1.71 o 
  12  15   7        2.21        3.51      1.78 o 
 -13  16   7        0.13       -0.45      2.44 o 
 -12  16   7        0.38        0.67      1.22 o 
 -11  16   7        0.96        0.50      1.21 o 
 -10  16   7        9.59       10.07      1.64 o 
  -9  16   7        1.49        1.72      1.01 o 
  -8  16   7       35.24       34.57      2.23 o 
  -7  16   7        0.03       -0.02      1.10 o 
  -6  16   7       22.97       21.21      2.33 o 
  -5  16   7        6.74        5.33      1.24 o 
  -4  16   7        0.46        0.28      1.22 o 
  -3  16   7       54.36       56.69      4.44 o 
  -2  16   7        1.72        1.41      1.90 o 
  -1  16   7       66.67       70.42      3.33 o 
   0  16   7        1.13        0.23      0.77 o 
   1  16   7       27.15       30.53      1.67 o 
   2  16   7       24.22       22.67      1.73 o 
   3  16   7       17.50       18.02      1.58 o 
   4  16   7       55.28       57.63      4.11 o 
   5  16   7        5.01        4.66      1.41 o 
   6  16   7       30.68       30.55      2.50 o 
   7  16   7        0.50        1.20      1.26 o 
   8  16   7       15.19       12.46      2.30 o 
   9  16   7        1.38        0.08      1.20 o 
  10  16   7        4.09        2.93      2.39 o 
 -12  17   7        1.41        4.17      1.83 o 
 -11  17   7        0.10        0.08      1.17 o 
 -10  17   7        2.09        3.17      1.09 o 
  -9  17   7        0.05       -0.71      0.92 o 
  -8  17   7        1.62       -0.01      1.03 o 
  -7  17   7        4.19        3.20      1.18 o 
  -6  17   7        0.08        1.03      1.01 o 
  -5  17   7        4.72        3.30      1.11 o 
  -4  17   7        0.09        0.59      1.22 o 
  -3  17   7        2.39        1.23      0.97 o 
  -2  17   7        3.84        5.59      1.12 o 
  -1  17   7        3.57        3.21      0.94 o 
   0  17   7        0.09       -1.21      1.21 o 
   1  17   7        0.20       -0.64      0.69 o 
   2  17   7        0.30       -0.20      1.02 o 
   3  17   7        0.90        0.79      0.92 o 
   4  17   7        0.22       -0.35      1.25 o 
   5  17   7        0.06        0.24      1.14 o 
   6  17   7        0.01       -0.49      1.17 o 
   7  17   7        0.15        0.10      1.37 o 
   8  17   7        0.03        0.05      1.49 o 
   9  17   7        0.58       -0.16      1.22 o 
  10  17   7        0.07        1.15      1.68 o 
 -11  18   7        7.80        8.03      1.52 o 
 -10  18   7        6.86        5.96      1.21 o 
  -9  18   7        0.52       -0.94      0.94 o 
  -8  18   7       15.80       15.33      2.13 o 
  -7  18   7        0.01        0.20      1.04 o 
  -6  18   7       28.34       24.54      3.05 o 
  -5  18   7        0.52        0.97      0.96 o 
  -4  18   7       18.42       19.72      3.05 o 
  -3  18   7       19.56       19.00      1.58 o 
  -2  18   7        4.59        3.93      0.99 o 
  -1  18   7       22.90       19.96      3.49 o 
   0  18   7        1.71        1.45      1.49 o 
   1  18   7        7.26        9.81      1.99 o 
   2  18   7       23.52       26.56      1.71 o 
   3  18   7       14.84       15.27      1.42 o 
   4  18   7       20.83       22.41      1.71 o 
   5  18   7        5.23        4.77      1.52 o 
   6  18   7       11.44       10.19      2.00 o 
   7  18   7        5.46        3.72      1.64 o 
   8  18   7        8.68        7.12      1.98 o 
   9  18   7       12.26        7.11      2.05 o 
  -9  19   7        0.10        0.35      1.09 o 
  -8  19   7       14.56       11.61      1.53 o 
  -7  19   7        2.00        0.53      1.05 o 
  -6  19   7        4.20        5.33      1.24 o 
  -5  19   7        1.28        1.48      1.00 o 
  -4  19   7        0.72        0.30      0.93 o 
  -3  19   7        1.88        2.16      1.24 o 
  -2  19   7        0.84        2.23      1.52 o 
  -1  19   7        2.44        1.81      1.93 o 
   0  19   7        0.51        1.48      1.87 o 
   1  19   7        3.19        3.05      2.15 o 
   2  19   7        2.48        3.10      1.69 o 
   3  19   7        1.82        1.75      0.84 o 
   4  19   7        1.03        0.47      0.92 o 
   5  19   7        0.06        0.63      1.25 o 
   6  19   7        1.50       -0.33      1.19 o 
   7  19   7        0.11        0.27      1.31 o 
   8  19   7        0.41       -0.63      1.40 o 
  -8  20   7        4.63        5.22      1.29 o 
  -7  20   7        0.01       -0.94      0.94 o 
  -6  20   7       13.86       10.26      1.42 o 
  -5  20   7        0.03       -0.38      0.88 o 
  -4  20   7       15.28       15.82      1.43 o 
  -3  20   7        0.81       -0.98      1.40 o 
  -2  20   7        2.71        1.11      1.49 o 
  -1  20   7        0.90        1.31      1.57 o 
   0  20   7        0.54        1.98      1.62 o 
   1  20   7       13.96       14.00      2.36 o 
   2  20   7        0.26        1.28      1.50 o 
   3  20   7       13.17       12.59      2.12 o 
   4  20   7        0.06       -0.75      1.77 o 
   5  20   7        1.14        1.41      1.19 o 
   6  20   7        0.15       -0.10      1.14 o 
  -5  21   7        3.80        2.95      1.15 o 
  -4  21   7        0.03        1.09      1.47 o 
  -3  21   7        4.77        3.35      1.65 o 
  -2  21   7        1.61        2.57      1.65 o 
  -1  21   7        1.34        1.39      1.54 o 
   0  21   7        6.04        6.93      1.93 o 
   1  21   7        1.18        1.79      1.56 o 
   2  21   7        6.45        4.14      2.22 o 
   3  21   7        0.27        0.20      1.87 o 
   4  21   7        2.07        4.84      2.31 o 
 -18   0   8       22.42       20.00      3.57 o 
 -17   0   8        8.55       10.05      2.92 o 
 -16   0   8       16.56       13.11      3.06 o 
 -15   0   8       51.54       51.14      4.68 o 
 -14   0   8        3.51        3.94      2.25 o 
 -13   0   8      209.14      229.98      9.76 o 
 -12   0   8       20.63       24.58      3.23 o 
 -11   0   8      327.06      328.59     11.99 o 
 -10   0   8       50.41       56.05      4.37 o 
  -9   0   8       59.03       55.80      2.90 o 
  -8   0   8      296.95      304.34      7.71 o 
  -7   0   8        8.03        7.67      1.73 o 
  -6   0   8      669.23      643.45     20.03 o 
  -5   0   8        0.03        0.38      1.14 o 
  -4   0   8      734.69      698.52     21.42 o 
  -3   0   8      511.85      534.31     16.99 o 
  -2   0   8      197.44      212.04      8.22 o 
  -1   0   8      501.92      541.66     14.47 o 
   0   0   8        3.50        5.54      1.05 o 
   1   0   8      176.19      160.93      4.57 o 
   2   0   8       11.75       12.59      1.10 o 
   3   0   8      632.60      593.27     12.60 o 
   4   0   8      249.90      248.83      7.36 o 
   5   0   8       62.83       65.49      4.79 o 
   6   0   8      340.60      326.72      5.34 o 
   7   0   8       92.96       90.26      2.27 o 
   8   0   8       88.14       86.32      2.23 o 
   9   0   8       15.97       14.24      1.41 o 
  10   0   8       52.48       53.78      1.86 o 
  11   0   8      102.63      108.12      3.94 o 
  12   0   8        8.92        9.52      2.60 o 
  13   0   8      149.17      149.50      7.71 o 
  14   0   8        2.93        8.42      2.58 o 
  15   0   8        8.88        6.92      2.61 o 
  16   0   8        3.88        3.65      2.30 o 
 -18   1   8        0.09        1.53      1.56 o 
 -17   1   8        0.19        0.99      1.47 o 
 -16   1   8        0.01        0.10      1.40 o 
 -15   1   8        0.04       -0.71      1.31 o 
 -14   1   8        1.33        4.92      1.61 o 
 -13   1   8        1.94       -0.89      1.33 o 
 -12   1   8        0.21        0.92      3.19 o 
 -11   1   8        1.50        4.55      1.47 o 
 -10   1   8       22.07       21.24      1.68 o 
  -9   1   8       12.76       14.44      1.19 o 
  -8   1   8       14.73       14.61      1.13 o 
  -7   1   8        3.37        2.46      1.64 o 
  -6   1   8        0.59        1.50      0.87 o 
  -5   1   8        2.13        3.02      0.96 o 
  -4   1   8       13.41       12.54      1.91 o 
  -3   1   8       40.34       40.63      2.20 o 
  -2   1   8        5.40        3.24      0.78 o 
  -1   1   8       62.12       60.76      1.88 o 
   0   1   8        0.76        4.13      2.08 o 
   1   1   8       12.66       12.91      0.77 o 
   2   1   8       51.17       55.96      1.56 o 
   3   1   8        0.32       -0.35      0.52 o 
   4   1   8       50.00       46.95      1.64 o 
   5   1   8        2.03        2.01      0.65 o 
   6   1   8       15.19       16.91      0.76 o 
   7   1   8        0.00       -0.17      0.41 o 
   8   1   8        9.24       10.03      0.70 o 
   9   1   8        4.73        4.56      0.62 o 
  10   1   8        6.30        6.83      0.64 o 
  11   1   8        6.42        9.05      0.92 o 
  12   1   8        1.81        3.28      1.47 o 
  13   1   8        1.27        2.29      1.46 o 
  14   1   8        0.17       -0.07      1.38 o 
  15   1   8        0.29        0.19      2.18 o 
  16   1   8        0.11        3.12      1.57 o 
 -18   2   8       14.77       13.66      2.16 o 
 -17   2   8        6.01        7.69      1.88 o 
 -16   2   8        3.69        3.19      3.13 o 
 -15   2   8        7.59        6.89      1.78 o 
 -14   2   8        0.24        0.10      1.37 o 
 -13   2   8       24.30       22.86      4.85 o 
 -12   2   8        0.14        1.74      1.36 o 
 -11   2   8      172.50      174.53      5.60 o 
 -10   2   8       62.05       68.23      2.57 o 
  -9   2   8       64.74       64.70      2.15 o 
  -8   2   8      128.07      132.35      3.25 o 
  -7   2   8        5.71        7.47      1.26 o 
  -6   2   8       25.17       29.41      1.97 o 
  -5   2   8        7.70        6.50      1.14 o 
  -4   2   8      165.84      168.92     12.05 o 
  -3   2   8      276.10      283.19      8.47 o 
  -2   2   8      193.52      195.56      5.53 o 
  -1   2   8      533.78      523.47      9.61 o 
   0   2   8        0.48        0.44      0.46 o 
   1   2   8       93.49       99.54      2.16 o 
   2   2   8       38.86       42.28      1.36 o 
   3   2   8      112.61      109.99      2.32 o 
   4   2   8      209.35      215.49      4.05 o 
   5   2   8       45.88       45.20      1.39 o 
   6   2   8      247.22      235.56      2.95 o 
   7   2   8        0.32        0.71      0.44 o 
   8   2   8       55.95       54.61      1.37 o 
   9   2   8        1.86        2.22      0.54 o 
  10   2   8       19.81       20.14      1.28 o 
  11   2   8       64.50       72.80      3.28 o 
  12   2   8        0.25        0.79      0.88 o 
  13   2   8       68.22       65.90      3.53 o 
  14   2   8        2.14        3.33      1.79 o 
  15   2   8        3.89        1.68      1.47 o 
  16   2   8        0.03       -1.27      1.27 o 
 -18   3   8        0.90        2.68      2.25 o 
 -17   3   8        2.38        2.64      2.16 o 
 -16   3   8        2.23        3.14      1.57 o 
 -15   3   8        4.17        1.82      1.43 o 
 -14   3   8       38.35       42.59      2.99 o 
 -13   3   8        2.84        4.44      1.60 o 
 -12   3   8       16.66       18.46      2.12 o 
 -11   3   8        1.72       -0.02      1.88 o 
 -10   3   8       15.26       13.88      1.61 o 
  -9   3   8        4.48        3.73      0.83 o 
  -8   3   8       40.39       41.04      1.67 o 
  -7   3   8       59.35       57.24      2.63 o 
  -6   3   8        0.18       -0.13      0.74 o 
  -5   3   8      352.40      340.01      8.43 o 
  -4   3   8        7.33       11.30      1.11 o 
  -3   3   8      147.38      141.21      3.73 o 
  -2   3   8        0.69        1.57      0.64 o 
  -1   3   8        6.80        7.29      1.20 o 
   0   3   8       52.54       57.04      3.26 o 
   1   3   8       22.35       23.19      1.08 o 
   2   3   8      113.58      102.30      2.22 o 
   3   3   8        6.48        7.60      0.75 o 
   4   3   8       41.53       41.16      1.57 o 
   5   3   8      134.85      141.78      2.75 o 
   6   3   8       26.21       26.50      0.90 o 
   7   3   8       35.09       36.44      1.03 o 
   8   3   8        1.13        1.08      0.52 o 
   9   3   8        8.34        9.90      0.92 o 
  10   3   8       12.27       13.51      1.15 o 
  11   3   8       13.71       13.09      1.14 o 
  12   3   8       13.20       13.31      1.37 o 
  13   3   8        0.57       -1.18      1.18 o 
  14   3   8       12.15       12.83      2.36 o 
  15   3   8        0.61        0.37      1.46 o 
  16   3   8        6.12        4.38      1.62 o 
 -18   4   8        0.67        1.01      2.12 o 
 -17   4   8        0.81       -1.45      1.87 o 
 -16   4   8        0.01        0.38      1.94 o 
 -15   4   8        8.57       11.63      2.81 o 
 -14   4   8        2.11        2.54      2.30 o 
 -13   4   8        6.91        5.40      2.37 o 
 -12   4   8        5.58        9.09      2.58 o 
 -11   4   8        5.24        8.22      2.25 o 
 -10   4   8        1.22        1.12      1.60 o 
  -9   4   8        8.49        8.99      1.65 o 
  -8   4   8        1.09        1.55      0.78 o 
  -7   4   8        0.39        0.76      0.74 o 
  -6   4   8        3.92        7.13      1.39 o 
  -5   4   8       12.26       10.59      1.13 o 
  -4   4   8      154.89      164.28      3.99 o 
  -3   4   8       48.45       44.74      2.05 o 
  -2   4   8        0.08       -0.01      0.52 o 
  -1   4   8       34.32       34.03      1.45 o 
   0   4   8       35.43       33.47      1.64 o 
   1   4   8       25.15       26.28      1.88 o 
   2   4   8        7.61        7.15      0.75 o 
   3   4   8      137.30      139.17      2.74 o 
   4   4   8      115.37      110.91      3.32 o 
   5   4   8       53.07       51.93      1.49 o 
   6   4   8      119.37      120.30      1.90 o 
   7   4   8        0.10        0.54      0.44 o 
   8   4   8        0.07       -0.55      0.62 o 
   9   4   8        0.78        0.98      0.71 o 
  10   4   8       27.61       31.53      1.57 o 
  11   4   8        3.94        3.53      0.90 o 
  12   4   8       13.54       14.49      1.20 o 
  13   4   8       12.69       12.69      1.98 o 
  14   4   8        4.92        3.15      1.56 o 
  15   4   8        2.54        2.94      1.63 o 
  16   4   8        0.39        2.26      1.51 o 
 -17   5   8        9.66        6.09      2.64 o 
 -16   5   8        7.32       -0.06      1.95 o 
 -15   5   8       13.40       10.44      2.79 o 
 -14   5   8       23.48       27.29      2.32 o 
 -13   5   8       16.45       13.28      2.95 o 
 -12   5   8       57.32       59.56      4.54 o 
 -11   5   8        1.65       -1.40      1.68 o 
 -10   5   8       71.61       76.13      5.01 o 
  -9   5   8       49.52       47.68     10.06 o 
  -8   5   8       16.71       15.70      1.33 o 
  -7   5   8      178.85      178.35      4.00 o 
  -6   5   8        0.42        1.37      0.86 o 
  -5   5   8      225.80      221.37      4.94 o 
  -4   5   8       13.51       14.29      1.70 o 
  -3   5   8      271.29      269.75      4.94 o 
  -2   5   8      150.32      154.80      3.80 o 
  -1   5   8      115.40      114.52      3.14 o 
   0   5   8      455.31      440.73      9.77 o 
   1   5   8        9.22        9.24      0.90 o 
   2   5   8      406.35      403.07      6.56 o 
   3   5   8      130.06      124.26      2.59 o 
   4   5   8      236.74      225.57      3.38 o 
   5   5   8      163.48      169.56      2.97 o 
   6   5   8      125.84      118.62      1.88 o 
   7   5   8      238.24      240.35      3.07 o 
   8   5   8       11.21       10.97      1.09 o 
   9   5   8      197.99      200.38      5.36 o 
  10   5   8       15.34       17.09      1.75 o 
  11   5   8       42.87       44.48      1.90 o 
  12   5   8       29.03       28.81      1.54 o 
  13   5   8        4.82        4.32      0.88 o 
  14   5   8       27.67       27.72      2.00 o 
  15   5   8        0.27        0.36      1.35 o 
  16   5   8       24.24       25.31      2.86 o 
 -17   6   8        0.05       -1.30      1.90 o 
 -16   6   8        3.17        1.98      2.15 o 
 -15   6   8        2.70        6.38      2.44 o 
 -14   6   8        0.61        0.43      1.21 o 
 -13   6   8        3.28        4.03      2.23 o 
 -12   6   8       22.10       20.89      3.26 o 
 -11   6   8       23.18       28.72      3.38 o 
 -10   6   8        0.05        0.75      1.71 o 
  -9   6   8       12.58       19.86      2.95 o 
  -8   6   8        0.00       -0.22      0.63 o 
  -7   6   8        4.14        4.14      0.80 o 
  -6   6   8        0.02       -0.60      0.60 o 
  -5   6   8       11.60       13.99      1.29 o 
  -4   6   8      195.33      198.65      3.35 o 
  -3   6   8       34.07       37.62      1.60 o 
  -2   6   8      127.41      126.89      3.38 o 
  -1   6   8        3.93        4.13      0.87 o 
   0   6   8        0.92       -0.60      0.60 o 
   1   6   8        3.86        4.14      0.84 o 
   2   6   8       15.82       16.84      1.14 o 
   3   6   8       10.55       12.51      0.87 o 
   4   6   8        2.93        3.70      0.60 o 
   5   6   8       46.14       48.38      1.34 o 
   6   6   8        6.76        7.27      0.68 o 
   7   6   8       18.57       19.59      1.31 o 
   8   6   8        2.97        3.44      0.90 o 
   9   6   8        5.00        5.66      0.98 o 
  10   6   8       12.05       11.75      1.20 o 
  11   6   8        1.64        2.03      0.85 o 
  12   6   8        5.24        4.29      0.93 o 
  13   6   8        4.67        3.29      0.89 o 
  14   6   8        0.64        0.48      1.36 o 
  15   6   8        2.50        2.79      2.12 o 
  16   6   8        3.39        3.45      2.18 o 
 -17   7   8        9.97       12.58      2.99 o 
 -16   7   8        0.36       -1.22      1.79 o 
 -15   7   8       26.29       27.48      2.44 o 
 -14   7   8        2.80        3.36      1.43 o 
 -13   7   8        5.26        6.52      2.43 o 
 -12   7   8       16.53       20.52      3.29 o 
 -11   7   8        7.58        5.56      2.22 o 
 -10   7   8       32.22       32.13      3.45 o 
  -9   7   8        0.02        0.21      1.03 o 
  -8   7   8       72.64       78.42      3.26 o 
  -7   7   8       77.41       76.78      2.03 o 
  -6   7   8       76.44       71.86      1.94 o 
  -5   7   8       88.18       98.75      2.68 o 
  -4   7   8        0.68        1.97      0.58 o 
  -3   7   8      111.15      110.17      2.50 o 
  -2   7   8       28.29       28.78      1.40 o 
  -1   7   8      209.91      209.46      5.60 o 
   0   7   8       15.23       15.57      1.30 o 
   1   7   8       36.27       34.58      1.94 o 
   2   7   8      112.51      112.06      2.56 o 
   3   7   8       17.57       18.14      1.00 o 
   4   7   8      170.61      167.43      3.03 o 
   5   7   8       28.96       30.84      1.23 o 
   6   7   8       34.82       34.90      1.23 o 
   7   7   8       72.86       70.67      3.48 o 
   8   7   8        9.42        9.68      1.29 o 
   9   7   8       78.94       83.02      2.83 o 
  10   7   8        0.09       -0.32      0.85 o 
  11   7   8       16.00       19.37      1.57 o 
  12   7   8       12.41       13.81      1.80 o 
  13   7   8        5.20        5.36      1.08 o 
  14   7   8       14.86       15.25      1.34 o 
  15   7   8        0.66       -0.18      2.03 o 
 -17   8   8        1.48        0.60      2.04 o 
 -16   8   8        1.41       -0.23      1.94 o 
 -15   8   8        6.77        9.72      2.82 o 
 -14   8   8        4.95        4.20      1.51 o 
 -13   8   8       10.05       10.96      2.72 o 
 -12   8   8        1.17       -0.32      1.84 o 
 -11   8   8        1.46        2.16      1.93 o 
 -10   8   8       30.46       33.16      2.49 o 
  -9   8   8        4.82        2.34      1.27 o 
  -8   8   8       59.69       63.85      3.08 o 
  -7   8   8        2.79        2.98      0.74 o 
  -6   8   8       52.50       49.92      1.56 o 
  -5   8   8        5.38        6.46      0.76 o 
  -4   8   8        0.05        0.10      0.66 o 
  -3   8   8        9.16        9.33      0.79 o 
  -2   8   8       21.58       22.66      1.09 o 
  -1   8   8      158.85      150.76      2.57 o 
   0   8   8       25.36       26.35      1.07 o 
   1   8   8      360.10      346.70      4.98 o 
   2   8   8       25.94       25.32      1.12 o 
   3   8   8       29.70       31.57      1.46 o 
   4   8   8        0.08       -0.02      0.53 o 
   5   8   8        2.89        4.39      0.63 o 
   6   8   8        5.45        6.16      1.56 o 
   7   8   8       17.58       15.50      2.75 o 
   8   8   8       73.48       68.13      3.26 o 
   9   8   8       67.37       61.56      4.57 o 
  10   8   8       32.38       34.33      2.36 o 
  11   8   8        4.55        4.88      1.30 o 
  12   8   8        3.01        1.95      0.98 o 
  13   8   8        2.54        0.93      0.96 o 
  14   8   8        0.99       -0.54      0.90 o 
  15   8   8        1.42        1.68      2.17 o 
 -16   9   8        0.01       -0.07      1.95 o 
 -15   9   8        5.67        5.47      1.65 o 
 -14   9   8        2.28        2.18      1.46 o 
 -13   9   8        6.96        6.53      2.50 o 
 -12   9   8       19.98       22.58      3.26 o 
 -11   9   8        8.48        6.25      2.28 o 
 -10   9   8       26.99       25.79      2.27 o 
  -9   9   8        0.19        0.98      3.09 o 
  -8   9   8       20.59       21.62      1.74 o 
  -7   9   8       45.21       51.94      2.70 o 
  -6   9   8       41.55       41.66      1.72 o 
  -5   9   8       88.07       89.40      2.06 o 
  -4   9   8       35.53       37.62      1.71 o 
  -3   9   8      128.20      126.34      2.28 o 
  -2   9   8        2.27        1.74      0.53 o 
  -1   9   8      114.08      111.17      2.15 o 
   0   9   8       15.39       18.53      0.96 o 
   1   9   8       17.04       18.18      1.01 o 
   2   9   8       81.82       84.16      1.94 o 
   3   9   8        4.04        5.14      0.69 o 
   4   9   8       72.45       70.73      1.60 o 
   5   9   8        7.61        7.53      1.19 o 
   6   9   8       16.32       13.08      2.64 o 
   7   9   8       10.27        7.06      2.33 o 
   8   9   8        1.25        0.53      2.22 o 
   9   9   8       48.60       51.41      2.81 o 
  10   9   8        1.60        0.52      1.08 o 
  11   9   8       17.04       17.45      1.89 o 
  12   9   8        1.92        1.16      1.16 o 
  13   9   8        4.28        2.87      1.13 o 
  14   9   8        1.47        1.41      1.04 o 
 -16  10   8       14.72       14.74      2.99 o 
 -15  10   8       13.83       15.61      2.11 o 
 -14  10   8       10.93        5.80      2.27 o 
 -13  10   8       13.76       10.93      1.88 o 
 -12  10   8        8.45        7.92      2.50 o 
 -11  10   8       18.49       16.70      2.08 o 
 -10  10   8       81.56       92.24      6.97 o 
  -9  10   8      146.07      139.69      4.08 o 
  -8  10   8       95.29      101.20      4.19 o 
  -7  10   8      108.01      102.18      4.11 o 
  -6  10   8      110.92      112.88      4.33 o 
  -5  10   8        3.30        5.00      0.91 o 
  -4  10   8       71.25       70.85      1.97 o 
  -3  10   8       36.63       40.61      1.79 o 
  -2  10   8       32.76       32.56      1.17 o 
  -1  10   8      181.55      173.95      2.87 o 
   0  10   8       35.21       34.28      1.22 o 
   1  10   8      332.26      320.57      4.46 o 
   2  10   8        4.50        4.14      0.68 o 
   3  10   8       52.26       50.50      1.73 o 
   4  10   8       12.41       14.01      0.94 o 
   5  10   8        4.53        5.18      2.25 o 
   6  10   8       48.64       43.09      4.03 o 
   7  10   8        0.68        1.83      1.94 o 
   8  10   8       73.40       63.22      4.75 o 
   9  10   8       52.21       55.16      2.94 o 
  10  10   8       44.80       51.79      2.92 o 
  11  10   8       16.37       13.94      1.79 o 
  12  10   8       11.63        9.65      3.27 o 
  13  10   8        2.59        2.72      1.18 o 
  14  10   8        0.28        1.54      1.34 o 
 -15  11   8        2.44        2.10      1.47 o 
 -14  11   8        1.05        2.02      1.46 o 
 -13  11   8        0.01       -0.16      1.79 o 
 -11  11   8        4.08        4.86      2.14 o 
 -10  11   8       16.84       13.52      2.14 o 
  -9  11   8        8.34        6.45      2.85 o 
  -8  11   8       36.22       39.00      2.85 o 
  -7  11   8        6.35        6.67      1.62 o 
  -6  11   8        0.05       -0.25      1.15 o 
  -5  11   8       10.71       12.06      1.38 o 
  -4  11   8       14.06       19.90      1.56 o 
  -3  11   8       12.76       14.41      1.84 o 
  -2  11   8       30.93       31.36      1.48 o 
  -1  11   8       15.16       15.64      1.20 o 
   0  11   8       95.31      100.31      2.71 o 
   1  11   8       15.84       18.53      1.84 o 
   2  11   8       53.48       54.31      1.96 o 
   3  11   8        0.55        0.74      0.73 o 
   4  11   8        8.25        7.40      1.85 o 
   5  11   8       30.80       30.17      3.53 o 
   6  11   8       19.29       20.88      3.11 o 
   7  11   8       26.92       27.53      3.49 o 
   8  11   8        6.83        6.11      2.16 o 
   9  11   8       17.67       21.18      3.29 o 
  10  11   8        3.10        3.26      1.33 o 
  11  11   8        9.86        9.86      2.67 o 
  12  11   8        2.46        2.58      1.26 o 
  13  11   8        3.66        2.72      1.46 o 
  14  11   8        1.86        2.55      1.42 o 
 -14  12   8        7.04        5.47      2.41 o 
 -13  12   8        6.90        3.22      2.26 o 
 -12  12   8        0.49        1.45      1.84 o 
 -11  12   8       10.01        9.15      1.98 o 
 -10  12   8       14.40       11.84      4.15 o 
  -9  12   8       24.69       27.18      2.57 o 
  -8  12   8       31.77       30.55      2.64 o 
  -7  12   8       35.98       35.08      2.74 o 
  -6  12   8       60.48       59.85      3.35 o 
  -5  12   8        2.99        1.33      0.99 o 
  -4  12   8       34.01       35.28      1.96 o 
  -3  12   8       10.85       11.57      1.76 o 
  -2  12   8       11.35       10.36      0.96 o 
  -1  12   8       89.78       91.95      2.54 o 
   0  12   8        6.46        7.83      1.00 o 
   1  12   8      182.11      178.37      3.92 o 
   2  12   8        0.12        0.45      0.83 o 
   3  12   8       80.04       78.10      3.45 o 
   4  12   8        0.11        2.24      2.96 o 
   5  12   8       13.09       14.22      2.30 o 
   6  12   8        8.71        5.79      1.47 o 
   7  12   8        1.00        0.91      1.91 o 
   8  12   8       45.07       44.28      4.31 o 
   9  12   8       20.40       20.77      3.39 o 
  10  12   8       31.82       32.09      2.49 o 
  11  12   8        5.56        4.86      1.40 o 
  12  12   8        9.96       11.36      1.71 o 
  13  12   8        0.98       -0.85      1.34 o 
 -13  13   8        0.00       -1.73      1.73 o 
 -12  13   8        4.01        4.39      1.68 o 
 -11  13   8        2.96        3.33      1.58 o 
 -10  13   8        4.64        3.62      1.57 o 
  -9  13   8        0.79       -0.18      1.27 o 
  -8  13   8        0.01        0.81      1.37 o 
  -7  13   8        4.83        2.38      1.42 o 
  -6  13   8        0.44        0.29      1.02 o 
  -5  13   8        9.42       11.19      1.43 o 
  -4  13   8        0.11        1.39      0.95 o 
  -3  13   8       36.32       34.69      3.55 o 
  -2  13   8        0.56        0.73      0.89 o 
  -1  13   8       47.69       47.10      1.78 o 
   0  13   8       12.89       14.36      2.85 o 
   1  13   8        0.31       -0.08      0.73 o 
   2  13   8        0.34        0.83      0.95 o 
   3  13   8        3.63        4.97      1.30 o 
   4  13   8       16.56       18.48      4.73 o 
   5  13   8        0.09        1.39      1.13 o 
   6  13   8        7.33        8.25      2.06 o 
   7  13   8        0.82        0.00      1.19 o 
   8  13   8        2.49        4.05      2.22 o 
   9  13   8        0.00       -0.44      1.82 o 
  10  13   8        1.10        0.85      1.44 o 
  11  13   8        0.23       -0.39      1.11 o 
  12  13   8        2.16        3.20      1.31 o 
  13  13   8        0.10        1.17      1.47 o 
 -13  14   8        1.43        0.15      1.54 o 
 -12  14   8        0.05       -1.03      1.08 o 
 -11  14   8        6.73        8.06      1.59 o 
 -10  14   8        1.05        2.02      1.52 o 
  -9  14   8        6.93        7.66      1.82 o 
  -8  14   8       30.15       27.10      2.61 o 
  -7  14   8        9.64        8.01      1.42 o 
  -6  14   8       32.16       37.37      2.23 o 
  -5  14   8        1.41        0.57      1.18 o 
  -4  14   8        0.31        0.26      0.93 o 
  -3  14   8       17.96       19.70      2.09 o 
  -2  14   8        3.25        0.99      0.96 o 
  -1  14   8       84.01       88.99      2.15 o 
   0  14   8        3.13        4.91      0.90 o 
   1  14   8      113.08      114.76      2.85 o 
   2  14   8        6.06        5.36      1.34 o 
   3  14   8       57.61       57.35      3.03 o 
   4  14   8        3.10        2.96      1.28 o 
   5  14   8        9.29        7.12      1.86 o 
   6  14   8       18.71       18.83      2.63 o 
   7  14   8        0.00       -0.27      1.06 o 
   8  14   8       61.65       67.01      3.99 o 
   9  14   8        1.91        1.60      1.50 o 
  10  14   8       17.94       14.83      3.14 o 
  11  14   8        2.54        2.92      1.33 o 
  12  14   8        4.01        6.09      1.93 o 
 -13  15   8        3.35       -0.25      2.49 o 
 -12  15   8        7.31        8.48      1.59 o 
 -11  15   8        1.43        2.25      1.35 o 
 -10  15   8        6.97        6.27      1.80 o 
  -9  15   8        2.13        1.82      1.45 o 
  -8  15   8        2.87        3.05      1.19 o 
  -7  15   8        0.12       -0.67      0.95 o 
  -6  15   8        0.00       -0.47      0.92 o 
  -5  15   8       35.51       35.86      3.41 o 
  -4  15   8        4.56        5.00      1.67 o 
  -3  15   8       67.42       66.01      5.09 o 
  -2  15   8        4.65        4.09      1.47 o 
  -1  15   8       28.75       25.54      2.89 o 
   0  15   8        2.11        0.58      0.66 o 
   1  15   8        2.53        0.50      1.04 o 
   2  15   8       13.60       13.42      1.70 o 
   3  15   8       10.60       14.69      1.80 o 
   4  15   8       46.10       47.70      3.30 o 
   5  15   8       43.22       39.83      4.15 o 
   6  15   8       46.40       41.58      3.20 o 
   7  15   8       18.73       20.14      2.30 o 
   8  15   8       16.41       16.36      2.56 o 
   9  15   8        2.42        2.50      1.23 o 
  10  15   8        0.10       -0.63      1.94 o 
  11  15   8        4.02        3.39      1.83 o 
 -12  16   8        0.77        0.10      1.55 o 
 -11  16   8        2.75        2.03      1.28 o 
 -10  16   8        4.99        5.21      1.58 o 
  -9  16   8        3.35        2.84      1.22 o 
  -8  16   8       16.65       20.53      1.89 o 
  -7  16   8       17.22       17.72      1.99 o 
  -6  16   8       24.42       21.78      1.84 o 
  -5  16   8        5.38        4.04      1.15 o 
  -4  16   8        4.72        4.52      1.18 o 
  -3  16   8        8.39       11.17      1.67 o 
  -2  16   8        2.60        2.52      1.42 o 
  -1  16   8       22.94       22.63      1.59 o 
   0  16   8        5.29        6.62      1.25 o 
   1  16   8       24.96       24.65      2.15 o 
   2  16   8        0.13       -0.40      0.94 o 
   3  16   8       16.93       17.00      1.88 o 
   4  16   8        1.69       -1.00      1.00 o 
   5  16   8        1.85        1.40      1.22 o 
   6  16   8       12.35       14.14      1.95 o 
   7  16   8        0.04        2.14      1.31 o 
   8  16   8       19.62       17.45      2.13 o 
   9  16   8        0.26        0.63      1.28 o 
  10  16   8        4.85        4.71      1.94 o 
 -11  17   8       11.46        9.78      2.12 o 
 -10  17   8        5.90        5.31      1.20 o 
  -9  17   8        3.89        1.25      1.06 o 
  -8  17   8        1.06        0.65      1.07 o 
  -7  17   8        0.01        0.19      1.01 o 
  -6  17   8        0.27        0.46      1.00 o 
  -5  17   8       18.23       22.84      2.30 o 
  -4  17   8        4.82        6.29      1.23 o 
  -3  17   8       34.96       33.22      3.01 o 
  -2  17   8        6.62        5.39      1.69 o 
  -1  17   8        9.12        7.11      1.42 o 
   0  17   8        1.97        1.27      1.42 o 
   1  17   8        1.43        1.87      2.42 o 
   2  17   8        4.45        3.78      1.86 o 
   3  17   8        0.48        0.47      1.00 o 
   4  17   8        7.23        7.68      2.81 o 
   5  17   8       10.72        7.89      2.14 o 
   6  17   8       21.98       23.96      3.29 o 
   7  17   8        6.40        7.85      1.65 o 
   8  17   8        7.82        9.39      2.16 o 
   9  17   8        1.34        1.02      1.57 o 
 -10  18   8        0.15        1.09      1.15 o 
  -9  18   8        0.14        0.86      1.09 o 
  -8  18   8        2.15        2.05      1.77 o 
  -7  18   8        0.09       -0.01      1.01 o 
  -6  18   8        2.11        1.57      1.05 o 
  -5  18   8        1.22        1.80      1.03 o 
  -4  18   8        0.74        0.55      1.68 o 
  -3  18   8       10.43        8.00      1.35 o 
  -2  18   8        0.01       -0.95      0.99 o 
  -1  18   8        1.01        0.57      1.43 o 
   0  18   8        0.45        1.22      1.50 o 
   1  18   8        2.05        2.18      1.48 o 
   2  18   8        0.29       -0.37      2.17 o 
   3  18   8        0.00        0.25      1.90 o 
   4  18   8        5.00        3.75      1.29 o 
   5  18   8        0.16       -1.06      1.06 o 
   6  18   8        2.83        2.01      1.28 o 
   7  18   8        0.12       -0.93      1.26 o 
   8  18   8        0.00        1.23      1.47 o 
  -8  19   8        5.48        4.31      1.57 o 
  -7  19   8        1.64       -0.02      1.02 o 
  -6  19   8        1.14        0.05      0.97 o 
  -5  19   8       19.66       17.50      1.87 o 
  -4  19   8        0.61        0.21      0.86 o 
  -3  19   8       29.64       27.43      1.81 o 
  -2  19   8        0.97        0.06      2.13 o 
  -1  19   8       19.41       19.12      3.01 o 
   0  19   8        0.23       -0.51      1.55 o 
   1  19   8        8.50       10.87      2.05 o 
   2  19   8        0.97        0.17      2.28 o 
   3  19   8        0.56        1.46      2.44 o 
   4  19   8        5.51        3.75      1.39 o 
   5  19   8       12.81       11.60      1.57 o 
   6  19   8        8.31        8.38      1.76 o 
  -6  20   8        3.39        3.55      1.17 o 
  -5  20   8        2.15        3.62      1.06 o 
  -4  20   8        0.90        2.99      1.64 o 
  -3  20   8        0.02        0.35      1.49 o 
  -2  20   8        2.51        2.74      1.64 o 
  -1  20   8        3.04        5.47      1.82 o 
   0  20   8        0.80       -0.31      1.48 o 
   1  20   8        2.57        1.04      1.51 o 
   2  20   8        0.03        0.27      2.49 o 
   3  20   8        1.75        0.58      2.36 o 
   4  20   8        0.05       -2.06      2.06 o 
  -2  21   8        4.07        4.43      1.81 o 
  -1  21   8        8.60        5.71      1.78 o 
   0  21   8        2.48        3.38      1.74 o 
   1  21   8        0.60        0.81      1.95 o 
 -17   1   9       13.42       13.81      2.85 o 
 -16   1   9        0.09        0.81      1.43 o 
 -15   1   9        9.83       14.07      2.17 o 
 -14   1   9        0.11        0.05      1.31 o 
 -13   1   9        7.35       10.15      2.49 o 
 -12   1   9       17.29       15.71      2.90 o 
 -11   1   9        5.83        9.32      1.75 o 
 -10   1   9      164.81      163.84      5.44 o 
  -9   1   9       36.35       38.81      2.67 o 
  -8   1   9      141.13      137.41      3.34 o 
  -7   1   9       13.78       16.74      1.25 o 
  -6   1   9       69.64       68.29      2.34 o 
  -5   1   9      133.52      146.19      4.84 o 
  -4   1   9       17.23       19.85      2.43 o 
  -3   1   9      210.95      229.29      5.15 o 
  -2   1   9       93.44       84.63      4.00 o 
  -1   1   9       38.63       36.73      1.41 o 
   0   1   9      223.91      212.52      3.41 o 
   1   1   9      140.78      132.18      2.71 o 
   2   1   9      272.15      272.43      5.43 o 
   3   1   9       77.01       74.29      2.17 o 
   4   1   9      215.20      219.22      2.87 o 
   5   1   9       18.64       17.07      0.90 o 
   6   1   9        1.81        1.99      0.50 o 
   7   1   9       23.88       22.13      1.02 o 
   8   1   9       11.44       11.71      1.57 o 
   9   1   9      129.14      132.13      2.34 o 
  10   1   9        0.96        1.76      0.56 o 
  11   1   9      170.22      176.78      3.53 o 
  12   1   9        2.76        4.08      1.77 o 
  13   1   9        1.65       -0.69      1.31 o 
  14   1   9        1.61        2.10      1.53 o 
  15   1   9        5.73        5.41      1.74 o 
 -17   2   9        0.01       -0.02      1.42 o 
 -16   2   9       14.04       15.29      2.25 o 
 -15   2   9        5.17        5.14      1.71 o 
 -14   2   9        9.77       12.04      2.05 o 
 -13   2   9       75.17       82.40      4.95 o 
 -12   2   9       17.69       13.73      2.76 o 
 -11   2   9      112.26      107.10      4.37 o 
 -10   2   9        4.86        6.72      1.60 o 
  -9   2   9       37.97       45.75      3.51 o 
  -8   2   9       71.67       73.94      2.36 o 
  -7   2   9       46.50       43.22      1.81 o 
  -6   2   9      279.34      278.71      5.37 o 
  -5   2   9       34.47       35.34      1.86 o 
  -4   2   9      454.46      452.90      8.15 o 
  -3   2   9        0.51        1.16      0.72 o 
  -2   2   9      397.04      394.17      6.98 o 
  -1   2   9        3.01        1.85      0.90 o 
   0   2   9       41.30       38.82      2.17 o 
   1   2   9      120.34      112.02      3.64 o 
   2   2   9        4.00        4.64      0.74 o 
   3   2   9      404.17      387.91      5.13 o 
   4   2   9        2.08        3.11      0.54 o 
   5   2   9      141.54      137.99      2.13 o 
   6   2   9        4.80        5.06      0.59 o 
   7   2   9        2.14        3.67      0.64 o 
   8   2   9       71.67       72.14      1.66 o 
   9   2   9        2.10        1.85      0.58 o 
  10   2   9       51.58       49.88      4.31 o 
  11   2   9        7.64        8.38      1.01 o 
  12   2   9       16.62       18.47      1.74 o 
  13   2   9        7.16        8.40      2.10 o 
  14   2   9        0.72       -0.07      1.38 o 
  15   2   9        7.81        6.49      1.78 o 
 -17   3   9       14.81       15.51      3.20 o 
 -16   3   9        0.00        0.61      2.07 o 
 -15   3   9       20.25       29.57      2.70 o 
 -14   3   9        0.37        1.63      2.42 o 
 -13   3   9       25.56       30.45      2.69 o 
 -12   3   9        9.77       11.22      1.98 o 
 -11   3   9        0.54       -0.02      1.23 o 
 -10   3   9       42.08       38.59      2.73 o 
  -9   3   9       43.51       45.37      2.96 o 
  -8   3   9       70.31       75.02      2.65 o 
  -7   3   9       16.40       17.40      1.28 o 
  -6   3   9      227.39      230.20      5.21 o 
  -5   3   9        7.24        9.00      1.19 o 
  -4   3   9       24.43       25.29      1.29 o 
  -3   3   9       32.35       34.68      2.48 o 
  -2   3   9      253.28      252.85      4.81 o 
  -1   3   9       10.64       14.25      1.11 o 
   0   3   9      228.95      230.24      4.38 o 
   1   3   9      113.73      118.39      3.58 o 
   2   3   9      198.78      198.54      3.58 o 
   3   3   9      108.44      110.13      2.16 o 
   4   3   9      146.51      133.67      2.27 o 
   5   3   9       36.71       37.10      1.11 o 
   6   3   9        0.70       -0.47      0.47 o 
   7   3   9      132.03      130.93      2.33 o 
   8   3   9        8.47        8.88      1.21 o 
   9   3   9      120.45      123.98      2.63 o 
  10   3   9       21.45       25.00      1.48 o 
  11   3   9       87.72       97.52      3.09 o 
  12   3   9        3.04        3.14      0.82 o 
  13   3   9        7.36        8.81      1.85 o 
  14   3   9        3.78        3.22      1.57 o 
  15   3   9        0.29       -0.83      1.36 o 
 -17   4   9        0.00        1.18      2.10 o 
 -16   4   9       20.56       17.21      3.28 o 
 -15   4   9        6.19        7.43      2.50 o 
 -14   4   9        4.95        3.57      2.15 o 
 -13   4   9       41.60       43.10      4.50 o 
 -12   4   9        3.39        4.12      2.20 o 
 -11   4   9       89.71       92.71      5.82 o 
 -10   4   9        2.05        1.55      1.93 o 
  -9   4   9       77.02       81.21      5.27 o 
  -8   4   9       48.54       41.59      3.73 o 
  -7   4   9        8.94        9.34      1.22 o 
  -6   4   9      202.28      196.02      4.06 o 
  -5   4   9       30.91       33.70      2.20 o 
  -4   4   9      280.47      292.16      4.52 o 
  -3   4   9       58.06       58.41      1.69 o 
  -2   4   9      307.54      313.44      4.84 o 
  -1   4   9       42.85       41.99      1.94 o 
   0   4   9       27.53       24.82      1.67 o 
   1   4   9      164.15      164.57      3.54 o 
   2   4   9      138.71      141.18      2.98 o 
   3   4   9      297.57      299.75      3.97 o 
   4   4   9      200.94      196.36      2.91 o 
   5   4   9      143.72      146.23      2.23 o 
   6   4   9      119.50      121.24      2.74 o 
   7   4   9       29.67       30.52      1.14 o 
   8   4   9       96.49       98.54      2.22 o 
   9   4   9        4.84        5.87      0.96 o 
  10   4   9       40.51       41.26      1.79 o 
  11   4   9       59.45       63.31      2.38 o 
  12   4   9        7.85        8.28      1.02 o 
  13   4   9       40.37       42.29      2.36 o 
  14   4   9        0.72       -1.31      1.31 o 
  15   4   9       15.91       12.62      2.68 o 
 -17   5   9        7.45        9.67      2.80 o 
 -16   5   9        0.04        0.53      1.99 o 
 -15   5   9        0.35        1.47      2.00 o 
 -14   5   9       12.10        8.32      2.57 o 
 -13   5   9        2.40        1.33      1.96 o 
 -12   5   9        3.76        4.12      2.20 o 
 -11   5   9        1.14        0.88      1.77 o 
 -10   5   9        2.01        2.25      1.98 o 
  -9   5   9       21.62       22.99      3.19 o 
  -8   5   9       15.60       12.30      2.48 o 
  -7   5   9        0.04       -0.34      0.76 o 
  -6   5   9       49.27       52.92      2.25 o 
  -5   5   9       81.79       83.29      2.46 o 
  -4   5   9        4.49        4.10      0.69 o 
  -3   5   9       17.60       17.14      1.03 o 
  -2   5   9       92.75       96.24      3.35 o 
  -1   5   9        9.65       11.35      1.51 o 
   0   5   9        0.61        1.51      0.74 o 
   1   5   9       41.26       40.25      1.58 o 
   2   5   9        0.81       -0.26      0.52 o 
   3   5   9       11.68       10.28      0.81 o 
   4   5   9        1.97        3.06      0.61 o 
   5   5   9       19.90       19.35      0.94 o 
   6   5   9       22.81       23.83      1.05 o 
   7   5   9       14.02       14.68      1.18 o 
   8   5   9       18.23       19.53      1.38 o 
   9   5   9        0.39        0.41      0.79 o 
  10   5   9       16.85       15.71      1.31 o 
  11   5   9        0.12       -0.73      0.73 o 
  12   5   9       10.23       11.40      1.17 o 
  13   5   9        0.18       -0.19      0.73 o 
  14   5   9        0.02       -1.17      1.17 o 
  15   5   9        0.58        0.88      2.84 o 
 -17   6   9        0.42       -0.20      1.89 o 
 -16   6   9       10.63       17.37      3.30 o 
 -15   6   9       17.79       19.73      3.51 o 
 -14   6   9       41.51       44.67      4.95 o 
 -13   6   9       37.36       43.45      4.46 o 
 -12   6   9       16.44       23.31      3.40 o 
 -11   6   9       42.62       58.05      4.77 o 
 -10   6   9        5.49        7.28      2.26 o 
  -9   6   9       43.68       42.64      4.03 o 
  -8   6   9       44.30       42.73      3.85 o 
  -7   6   9       23.13       26.74      3.07 o 
  -6   6   9      171.32      170.52      3.78 o 
  -5   6   9        5.12        5.60      1.30 o 
  -4   6   9      268.39      261.40      3.86 o 
  -3   6   9       26.76       28.08      1.63 o 
  -2   6   9      103.58      100.10      2.28 o 
  -1   6   9      200.61      209.22      3.27 o 
   0   6   9       18.95       22.19      1.10 o 
   1   6   9      204.28      200.14      3.40 o 
   2   6   9        2.89        1.53      0.57 o 
   3   6   9      115.66      115.31      3.26 o 
   4   6   9      151.77      149.99      2.45 o 
   5   6   9      124.44      122.83      2.31 o 
   6   6   9      250.07      255.04      3.98 o 
   7   6   9       60.30       59.30      1.82 o 
   8   6   9      118.50      120.28      3.41 o 
   9   6   9        0.18        0.45      0.80 o 
  10   6   9       28.73       30.28      1.98 o 
  11   6   9       26.01       29.21      1.76 o 
  12   6   9        4.16        3.39      0.92 o 
  13   6   9       40.99       44.65      1.81 o 
  14   6   9        2.09        1.50      1.22 o 
  15   6   9       32.95       32.89      3.95 o 
 -16   7   9        0.24        2.95      2.23 o 
 -15   7   9        3.35        4.82      2.36 o 
 -14   7   9        3.36        3.15      1.47 o 
 -13   7   9        1.18        1.35      2.05 o 
 -12   7   9        4.81        1.34      2.03 o 
 -11   7   9        8.24        7.84      2.43 o 
 -10   7   9       21.23       15.98      2.95 o 
  -9   7   9       18.50       18.24      2.92 o 
  -8   7   9       34.92       29.64      3.31 o 
  -7   7   9        2.70        1.00      1.11 o 
  -6   7   9        5.58        5.73      1.16 o 
  -5   7   9       13.48       12.84      1.42 o 
  -4   7   9       11.52       11.51      0.83 o 
  -3   7   9       15.69       16.30      1.07 o 
  -2   7   9        5.12        6.13      0.72 o 
  -1   7   9       82.40       80.37      1.84 o 
   0   7   9       17.50       20.54      1.08 o 
   1   7   9        0.21        0.21      0.56 o 
   2   7   9       40.30       41.38      1.43 o 
   3   7   9       58.24       57.16      1.70 o 
   4   7   9       19.93       22.71      1.28 o 
   5   7   9        9.79       13.06      1.03 o 
   6   7   9       76.63       80.86      2.01 o 
   7   7   9       11.19        9.00      1.46 o 
   8   7   9       14.50       12.82      1.26 o 
   9   7   9       13.31       15.81      1.34 o 
  10   7   9        5.70        6.39      1.19 o 
  11   7   9        2.78        1.14      0.93 o 
  12   7   9        3.17        3.14      1.38 o 
  13   7   9       10.16       10.61      1.27 o 
  14   7   9        6.38        5.64      1.66 o 
 -16   8   9        8.29       11.33      2.86 o 
 -15   8   9       18.09       24.29      2.41 o 
 -14   8   9       13.16        9.02      2.23 o 
 -13   8   9       20.31       16.04      3.12 o 
 -12   8   9        8.07        8.19      2.68 o 
 -11   8   9       41.45       42.05      4.11 o 
 -10   8   9        0.00        1.29      1.77 o 
  -9   8   9      129.85      127.81      4.55 o 
  -8   8   9       31.51       32.22      2.39 o 
  -7   8   9       41.97       44.41      2.81 o 
  -6   8   9      159.67      161.92      5.20 o 
  -5   8   9        0.86       -0.24      0.96 o 
  -4   8   9      211.46      209.12      3.94 o 
  -3   8   9        1.92        1.50      0.54 o 
  -2   8   9      215.90      211.07      3.33 o 
  -1   8   9       30.99       32.38      1.22 o 
   0   8   9      214.89      219.10      3.44 o 
   1   8   9      111.12      104.79      2.45 o 
   2   8   9       16.17       17.01      1.02 o 
   3   8   9       45.34       45.54      1.49 o 
   4   8   9       64.63       67.17      2.18 o 
   5   8   9       84.77       85.07      2.34 o 
   6   8   9       54.67       55.66      4.49 o 
   7   8   9      119.85      128.74      6.66 o 
   8   8   9       24.72       21.61      3.49 o 
   9   8   9        7.60        7.36      1.53 o 
  10   8   9       15.70       13.07      1.72 o 
  11   8   9       15.38       12.64      1.65 o 
  12   8   9        3.26        3.05      1.21 o 
  13   8   9       24.09       23.60      2.95 o 
  14   8   9        5.71        4.82      1.12 o 
 -16   9   9        0.95        1.88      1.96 o 
 -15   9   9        2.44        3.65      1.53 o 
 -14   9   9        0.82        0.16      1.39 o 
 -13   9   9        0.96       -0.75      1.77 o 
 -12   9   9       10.13        9.13      2.61 o 
 -11   9   9        0.17        2.59      2.04 o 
 -10   9   9        0.69       -1.55      1.67 o 
  -9   9   9        0.09        0.29      1.31 o 
  -8   9   9       12.92       11.68      2.05 o 
  -7   9   9        5.02        4.53      1.78 o 
  -6   9   9       42.96       43.62      2.89 o 
  -5   9   9        1.05        1.55      1.03 o 
  -4   9   9        0.12       -0.90      0.90 o 
  -3   9   9       11.20       10.72      0.86 o 
  -2   9   9       18.61       18.94      1.77 o 
  -1   9   9       57.53       56.78      1.84 o 
   0   9   9        8.08        9.04      0.96 o 
   1   9   9        9.51       11.20      1.02 o 
   2   9   9        2.52        2.80      0.85 o 
   3   9   9        0.33        0.61      0.83 o 
   4   9   9        3.70        4.63      0.98 o 
   5   9   9        1.91        3.03      1.28 o 
   6   9   9       16.00       16.80      2.95 o 
   7   9   9       39.63       34.14      3.80 o 
   8   9   9        6.09        5.49      1.50 o 
   9   9   9        1.89        2.82      1.34 o 
  10   9   9        0.97        1.80      1.19 o 
  11   9   9        3.05        0.65      1.11 o 
  12   9   9        7.36        5.22      1.31 o 
  13   9   9        7.69        7.25      1.39 o 
  14   9   9        9.91        6.93      1.51 o 
 -15  10   9        0.65        1.45      2.03 o 
 -14  10   9        0.02       -0.91      1.30 o 
 -13  10   9       10.98        8.86      1.82 o 
 -12  10   9        0.00        1.57      1.99 o 
 -11  10   9        7.77        5.18      2.32 o 
 -10  10   9        0.22        0.74      1.32 o 
  -9  10   9        0.32       -0.04      1.21 o 
  -8  10   9        0.00       -1.10      1.10 o 
  -7  10   9        2.72        3.80      1.50 o 
  -6  10   9       14.82       16.00      3.30 o 
  -5  10   9        1.58        1.76      2.14 o 
  -4  10   9       68.17       70.32      2.69 o 
  -3  10   9        1.49        1.87      0.63 o 
  -2  10   9       36.67       36.14      1.53 o 
  -1  10   9        0.02        0.25      0.64 o 
   0  10   9        0.00        1.15      0.68 o 
   1  10   9        0.22        0.37      0.67 o 
   2  10   9        6.12        5.63      0.86 o 
   3  10   9       20.91       21.05      2.33 o 
   4  10   9        2.46        2.65      0.72 o 
   5  10   9       31.74       38.45      3.93 o 
   6  10   9        0.58        0.05      1.74 o 
   7  10   9        4.20        2.50      2.05 o 
   8  10   9        1.10        0.88      1.96 o 
   9  10   9        1.67        0.40      1.15 o 
  10  10   9        0.55        1.13      1.17 o 
  11  10   9        2.84        1.78      1.47 o 
  12  10   9        0.76       -0.08      1.05 o 
  13  10   9        0.78        0.73      1.08 o 
 -15  11   9        0.71        3.74      2.15 o 
 -14  11   9        2.99        0.59      1.36 o 
 -13  11   9        0.61        0.29      1.38 o 
 -10  11   9        7.20        5.12      2.11 o 
  -9  11   9        0.28        1.88      1.79 o 
  -8  11   9       26.92       26.79      2.52 o 
  -7  11   9       49.97       52.85      5.22 o 
  -6  11   9       22.25       19.82      3.32 o 
  -5  11   9       20.17       18.31      2.03 o 
  -4  11   9        4.87        1.08      1.20 o 
  -3  11   9       18.21       17.66      2.25 o 
  -2  11   9        0.62        0.90      0.70 o 
  -1  11   9       99.30      102.64      2.84 o 
   0  11   9       30.17       32.55      2.08 o 
   1  11   9       38.39       41.40      1.82 o 
   2  11   9       61.20       58.64      1.95 o 
   3  11   9        4.81        6.37      0.93 o 
   4  11   9       13.56       13.86      2.23 o 
   5  11   9        3.22        4.21      1.36 o 
   6  11   9       15.47       16.51      3.04 o 
   7  11   9       11.33        8.89      2.61 o 
   8  11   9       13.55       16.83      3.12 o 
   9  11   9       13.47        9.52      1.73 o 
  10  11   9        0.00       -0.21      1.16 o 
  11  11   9        2.19        2.89      1.26 o 
  12  11   9        2.72        1.64      1.21 o 
  13  11   9        7.55        8.47      1.82 o 
 -13  12   9        0.44        1.45      2.03 o 
 -11  12   9        0.39        1.60      1.88 o 
 -10  12   9       15.78       15.57      2.92 o 
  -9  12   9       10.23       11.84      2.04 o 
  -8  12   9        0.20       -0.03      1.91 o 
  -7  12   9       23.08       25.86      2.49 o 
  -6  12   9        0.01       -0.34      1.25 o 
  -5  12   9       18.06       16.29      2.09 o 
  -4  12   9        7.62        6.98      3.24 o 
  -3  12   9        0.29       -0.77      1.18 o 
  -2  12   9        1.91        1.03      0.70 o 
  -1  12   9       18.43       19.51      1.33 o 
   0  12   9       19.35       18.78      1.36 o 
   1  12   9        0.07       -0.13      0.77 o 
   2  12   9       50.29       49.32      2.13 o 
   3  12   9       10.41       11.35      1.71 o 
   4  12   9        0.04        0.69      1.16 o 
   5  12   9        0.49       -0.41      1.31 o 
   6  12   9       10.86        8.96      1.65 o 
   7  12   9        2.57        0.11      1.95 o 
   8  12   9        0.09       -1.76      1.76 o 
   9  12   9        0.61        1.66      2.04 o 
  10  12   9        1.17       -1.11      1.11 o 
  11  12   9        0.39        3.10      1.34 o 
  12  12   9        0.04        0.39      1.46 o 
 -13  13   9        2.50        4.04      2.21 o 
 -12  13   9       10.36        6.32      2.43 o 
 -11  13   9        0.16       -1.68      1.68 o 
 -10  13   9       14.11       12.98      2.14 o 
  -9  13   9        3.98        2.37      1.47 o 
  -8  13   9       11.71       13.00      2.07 o 
  -7  13   9        0.01        0.93      1.35 o 
  -6  13   9        2.19        3.00      1.54 o 
  -5  13   9       43.43       47.78      3.09 o 
  -4  13   9        0.23       -0.20      1.18 o 
  -3  13   9       64.50       64.04      3.22 o 
  -2  13   9        0.02       -0.25      1.09 o 
  -1  13   9       20.95       24.77      2.43 o 
   0  13   9       12.67       11.47      1.15 o 
   1  13   9        1.40        1.30      0.82 o 
   2  13   9       42.85       43.28      1.73 o 
   3  13   9        0.08       -0.19      1.04 o 
   4  13   9       77.42       82.98      3.75 o 
   5  13   9        0.59        0.45      1.15 o 
   6  13   9       59.54       57.91      3.55 o 
   7  13   9        5.72        5.06      1.48 o 
   8  13   9        1.52       -0.52      1.96 o 
   9  13   9       13.51       14.08      3.11 o 
  10  13   9        1.41        0.70      1.32 o 
  11  13   9       18.63       18.24      2.94 o 
 -12  14   9        1.45        0.54      1.96 o 
 -11  14   9        0.24       -0.64      1.46 o 
 -10  14   9        0.72        0.32      1.40 o 
  -9  14   9        0.08        1.94      1.48 o 
  -8  14   9       11.44       12.53      2.10 o 
  -7  14   9        0.01        0.22      1.01 o 
  -6  14   9       12.62       10.39      1.49 o 
  -5  14   9        0.19        1.04      1.02 o 
  -4  14   9        0.90        0.02      0.96 o 
  -3  14   9        0.12       -0.67      1.12 o 
  -2  14   9        1.36        0.98      1.19 o 
  -1  14   9       14.12       15.18      1.92 o 
   0  14   9        0.07       -0.11      0.74 o 
   1  14   9       30.10       29.12      1.93 o 
   2  14   9        0.04       -0.63      1.05 o 
   3  14   9        4.90        4.99      2.35 o 
   4  14   9        1.47        1.24      2.33 o 
   5  14   9        0.21        0.57      1.20 o 
   6  14   9        3.97        3.72      1.41 o 
   7  14   9        1.77       -0.06      1.60 o 
   8  14   9        5.38        3.68      1.29 o 
   9  14   9        0.41        0.25      1.55 o 
  10  14   9        4.56        6.54      1.91 o 
  11  14   9        0.00        0.56      1.35 o 
 -12  15   9        0.08        0.65      2.38 o 
 -11  15   9        0.65       -1.15      1.16 o 
 -10  15   9        2.33        1.72      1.46 o 
  -9  15   9        0.20       -0.56      1.27 o 
  -8  15   9        1.17        1.24      1.11 o 
  -7  15   9        2.43        2.10      1.15 o 
  -6  15   9        2.61        2.41      1.39 o 
  -5  15   9       11.18       10.68      2.03 o 
  -4  15   9        1.42       -0.72      0.90 o 
  -3  15   9        2.15        0.36      1.18 o 
  -2  15   9        6.12        3.32      1.27 o 
  -1  15   9        0.10        0.05      1.03 o 
   0  15   9        8.65        7.73      0.96 o 
   1  15   9        2.27        2.06      1.25 o 
   2  15   9       18.08       17.61      1.84 o 
   3  15   9        4.93        6.14      1.49 o 
   4  15   9        7.30        7.35      1.62 o 
   5  15   9        0.14        0.88      1.18 o 
   6  15   9        4.13        4.45      1.49 o 
   7  15   9        0.09       -0.60      1.15 o 
   8  15   9        1.40        0.99      1.13 o 
   9  15   9        6.45        4.63      1.33 o 
  10  15   9        2.77        0.97      2.54 o 
 -11  16   9        8.28        8.20      2.96 o 
 -10  16   9        0.03       -0.65      1.42 o 
  -9  16   9        2.58        2.04      1.24 o 
  -8  16   9        0.56        0.43      1.08 o 
  -7  16   9        3.20        1.93      1.10 o 
  -6  16   9        6.99        7.79      1.40 o 
  -5  16   9        0.12       -0.20      0.98 o 
  -4  16   9       21.79       19.07      1.73 o 
  -3  16   9        6.70        7.16      1.63 o 
  -2  16   9       15.13       17.66      1.86 o 
  -1  16   9        4.70        3.40      1.17 o 
   0  16   9        0.06       -0.17      2.21 o 
   1  16   9        9.31        8.53      1.34 o 
   2  16   9        4.92        5.31      2.39 o 
   3  16   9       36.72       39.97      6.42 o 
   4  16   9        3.14        4.37      1.38 o 
   5  16   9       16.15       15.29      1.96 o 
   6  16   9        8.89        7.09      1.60 o 
   7  16   9        0.01        1.07      1.59 o 
   8  16   9       13.81        8.24      2.44 o 
   9  16   9        0.44        0.31      1.24 o 
 -10  17   9        0.47        1.19      1.19 o 
  -9  17   9        1.20        0.86      1.11 o 
  -8  17   9        1.71        1.81      1.33 o 
  -7  17   9        2.40        2.07      1.11 o 
  -6  17   9        0.95        0.44      1.03 o 
  -5  17   9        6.81        9.82      1.97 o 
  -4  17   9        0.28        0.05      0.94 o 
  -3  17   9        6.32        7.32      1.37 o 
  -2  17   9        0.84        1.86      1.06 o 
  -1  17   9        3.99        0.54      2.37 o 
   0  17   9        0.11       -1.39      2.07 o 
   1  17   9        0.65        0.74      2.33 o 
   2  17   9        0.01       -0.10      1.11 o 
   3  17   9        0.51        1.07      1.10 o 
   4  17   9        0.55        1.12      1.11 o 
   5  17   9        1.67        0.81      1.18 o 
   6  17   9        2.18        1.86      1.30 o 
   7  17   9        0.97       -0.29      2.78 o 
   8  17   9        0.12        1.60      1.37 o 
  -8  18   9        6.70        8.28      1.40 o 
  -7  18   9       10.20       10.37      1.51 o 
  -6  18   9       10.74       11.36      1.52 o 
  -5  18   9        2.42        3.12      1.12 o 
  -4  18   9       17.44       17.59      3.13 o 
  -3  18   9        0.64        2.00      0.94 o 
  -2  18   9       31.26       26.42      4.52 o 
  -1  18   9        3.69        6.79      3.15 o 
   0  18   9       11.24        4.66      2.90 o 
   1  18   9       12.85       11.95      3.52 o 
   2  18   9        0.21        2.26      2.63 o 
   3  18   9       22.20       23.21      1.74 o 
   4  18   9        0.10       -0.17      1.04 o 
   5  18   9        7.26        8.06      2.42 o 
   6  18   9        3.83        2.19      1.28 o 
  -6  19   9        0.24        0.01      1.01 o 
  -5  19   9        0.67        0.75      0.95 o 
  -4  19   9        0.30        0.73      0.93 o 
  -3  19   9        1.02        1.14      1.52 o 
  -2  19   9        1.58        1.63      1.52 o 
  -1  19   9        3.87        2.12      2.60 o 
   0  19   9        0.93        2.54      2.66 o 
   1  19   9        0.04       -0.18      2.32 o 
   2  19   9        0.62       -0.43      2.26 o 
   3  19   9        0.95        0.85      2.50 o 
   4  19   9        0.30        0.45      2.39 o 
  -3  20   9        3.76        1.50      1.56 o 
  -2  20   9        2.07        3.36      1.71 o 
  -1  20   9       11.98        7.46      3.25 o 
   0  20   9        4.60        3.61      2.81 o 
   1  20   9        7.71        8.79      3.26 o 
 -17   0  10        0.56        1.69      2.17 o 
 -16   0  10       14.69       15.86      3.26 o 
 -15   0  10        0.00        1.34      2.01 o 
 -14   0  10       72.18       74.13      5.52 o 
 -13   0  10        7.27        5.33      2.36 o 
 -12   0  10      163.84      154.10      7.84 o 
 -11   0  10       46.43       48.07      4.41 o 
 -10   0  10        2.54        1.84      1.99 o 
  -9   0  10       80.96       67.10      4.92 o 
  -8   0  10       96.74       90.40      5.52 o 
  -7   0  10      359.31      353.65     12.49 o 
  -6   0  10       49.90       55.86      3.05 o 
  -5   0  10      569.02      573.61     13.04 o 
  -4   0  10      184.84      177.61      5.03 o 
  -3   0  10       20.80       21.96      1.78 o 
  -2   0  10      413.20      401.66      9.70 o 
  -1   0  10      122.40      122.77      4.33 o 
   0   0  10      371.17      365.07      8.97 o 
   1   0  10      180.01      172.61      5.28 o 
   2   0  10      475.10      467.26     10.97 o 
   3   0  10      254.97      246.15      4.56 o 
   4   0  10       83.77       87.33      2.42 o 
   5   0  10      122.36      120.61      3.87 o 
   6   0  10       65.88       65.59      2.35 o 
   7   0  10      116.75      119.15      3.64 o 
   8   0  10       87.45       83.43      2.86 o 
   9   0  10      117.93      125.11      3.31 o 
  10   0  10       56.31       57.93      2.71 o 
  11   0  10        0.29        0.94      1.29 o 
  12   0  10       34.67       34.12      4.07 o 
  13   0  10       29.23       25.74      3.65 o 
  14   0  10       18.04       16.62      3.29 o 
 -17   1  10        0.00        0.23      1.44 o 
 -16   1  10        0.99        1.43      1.55 o 
 -15   1  10        0.98        0.31      1.42 o 
 -14   1  10        2.21        3.21      1.73 o 
 -13   1  10        0.15       -1.24      1.24 o 
 -12   1  10        0.25       -0.10      1.28 o 
 -11   1  10        2.42        2.54      1.42 o 
 -10   1  10        0.46       -0.88      1.22 o 
  -9   1  10        0.15        0.66      1.96 o 
  -8   1  10       10.29       11.12      2.31 o 
  -7   1  10       14.96       13.45      1.78 o 
  -6   1  10        3.03        3.27      1.04 o 
  -5   1  10       36.71       34.74      2.60 o 
  -4   1  10        0.28        0.98      0.75 o 
  -3   1  10        1.17        0.76      0.71 o 
  -2   1  10        2.80        4.42      0.85 o 
  -1   1  10       12.99        8.49      1.19 o 
   0   1  10        5.38        5.53      0.94 o 
   1   1  10       63.62       68.25      1.99 o 
   2   1  10        2.48        2.59      0.72 o 
   3   1  10        0.75        1.18      0.53 o 
   4   1  10        1.06        1.21      0.51 o 
   5   1  10       17.96       17.51      1.00 o 
   6   1  10        3.83        3.63      0.67 o 
   7   1  10        1.77        2.06      0.62 o 
   8   1  10        5.73        7.16      1.01 o 
   9   1  10        0.11       -0.55      0.55 o 
  10   1  10        1.07        2.07      0.68 o 
  11   1  10        0.02       -0.67      0.67 o 
  12   1  10        2.47        1.43      1.54 o 
  13   1  10        0.06       -0.65      1.36 o 
  14   1  10        6.02        7.15      1.86 o 
 -16   2  10       10.20        9.99      2.02 o 
 -15   2  10        1.55        0.58      2.72 o 
 -14   2  10       14.29       18.85      2.39 o 
 -13   2  10       15.91       14.98      2.20 o 
 -12   2  10       29.60       30.14      2.66 o 
 -11   2  10       43.14       39.55      4.39 o 
 -10   2  10        9.98       10.28      1.89 o 
  -9   2  10       56.18       60.56      6.94 o 
  -8   2  10        5.71        5.82      1.51 o 
  -7   2  10       86.67       87.34      8.38 o 
  -6   2  10       77.94       83.05      3.60 o 
  -5   2  10       53.26       57.23      2.13 o 
  -4   2  10      239.27      242.46      5.23 o 
  -3   2  10        3.16        3.10      0.80 o 
  -2   2  10      135.87      137.04      3.95 o 
  -1   2  10       17.26       19.38      1.03 o 
   0   2  10       61.77       59.17      2.30 o 
   1   2  10       85.34       86.09      2.47 o 
   2   2  10       49.96       55.69      1.71 o 
   3   2  10      386.54      391.94      5.31 o 
   4   2  10       15.51       15.58      0.89 o 
   5   2  10      161.04      160.02      2.75 o 
   6   2  10       53.49       52.48      1.52 o 
   7   2  10       21.37       20.19      1.05 o 
   8   2  10       17.48       16.40      0.98 o 
   9   2  10       12.67       13.06      0.88 o 
  10   2  10       73.85       80.54      4.38 o 
  11   2  10       14.64       17.84      1.39 o 
  12   2  10       54.47       57.54      2.68 o 
  13   2  10       31.22       30.94      2.79 o 
  14   2  10        7.07       10.41      2.05 o 
 -16   3  10        1.31       -0.81      1.85 o 
 -15   3  10       10.85        9.95      2.81 o 
 -14   3  10        0.01        0.32      1.35 o 
 -13   3  10       35.13       38.10      2.99 o 
 -12   3  10        0.55       -1.02      1.35 o 
 -11   3  10        2.95        1.97      2.75 o 
 -10   3  10        8.49        9.27      1.80 o 
  -9   3  10        9.04        9.19      1.79 o 
  -8   3  10       24.47       24.78      2.28 o 
  -7   3  10       18.16       14.18      1.84 o 
  -6   3  10       72.92       79.06      4.58 o 
  -5   3  10       18.36       18.97      1.38 o 
  -4   3  10      102.64      103.91      2.65 o 
  -3   3  10       18.78       18.69      1.25 o 
  -2   3  10        8.39        8.92      0.90 o 
  -1   3  10       84.64       85.70      2.38 o 
   0   3  10      109.85      107.50      3.17 o 
   1   3  10      165.73      162.48      3.13 o 
   2   3  10        5.13        3.56      0.74 o 
   3   3  10       39.11       37.87      1.40 o 
   4   3  10        2.55        3.51      0.67 o 
   5   3  10        7.05        6.87      0.78 o 
   6   3  10       71.58       69.23      1.72 o 
   7   3  10       38.42       40.47      1.35 o 
   8   3  10       58.33       65.63      1.65 o 
   9   3  10       24.29       25.43      1.56 o 
  10   3  10       12.12       13.99      1.26 o 
  11   3  10        0.80        0.77      0.79 o 
  12   3  10        0.14        0.70      1.06 o 
  13   3  10        0.48        0.77      1.82 o 
  14   3  10       13.32       14.51      2.25 o 
 -16   4  10        0.11       -1.12      1.95 o 
 -15   4  10        1.48        0.97      2.12 o 
 -14   4  10        2.47        1.93      1.99 o 
 -13   4  10        4.64        5.78      2.39 o 
 -12   4  10        4.62        2.48      2.09 o 
 -11   4  10       51.90       55.02      4.76 o 
 -10   4  10        0.09       -0.63      1.82 o 
  -9   4  10        9.62        9.98      2.64 o 
  -8   4  10        0.43        3.30      1.96 o 
  -7   4  10       26.26       30.34      5.76 o 
  -6   4  10       13.87       14.64      1.79 o 
  -5   4  10        0.08        0.67      0.78 o 
  -4   4  10      175.17      181.60      3.38 o 
  -3   4  10        1.77        1.76      0.73 o 
  -2   4  10       27.82       32.35      1.80 o 
  -1   4  10        9.85        8.59      1.13 o 
   0   4  10       40.95       39.64      1.47 o 
   1   4  10       15.67       16.71      1.09 o 
   2   4  10       42.65       45.87      1.61 o 
   3   4  10      140.33      143.50      3.12 o 
   4   4  10       41.65       43.64      1.45 o 
   5   4  10      128.91      134.06      3.03 o 
   6   4  10        1.29        1.10      0.61 o 
   7   4  10        0.18       -0.25      0.57 o 
   8   4  10        0.08        0.20      0.56 o 
   9   4  10       21.97       22.73      1.51 o 
  10   4  10       53.00       58.85      2.99 o 
  11   4  10       18.06       19.10      2.06 o 
  12   4  10       24.93       23.59      1.57 o 
  13   4  10        3.74        2.28      1.22 o 
  14   4  10        0.12       -0.35      1.44 o 
 -16   5  10        2.20        0.91      2.10 o 
 -15   5  10       11.76        8.66      2.79 o 
 -14   5  10        0.29        1.39      1.95 o 
 -13   5  10       14.54       17.29      3.33 o 
 -12   5  10        2.85        1.29      2.12 o 
 -11   5  10       33.51       35.46      4.03 o 
 -10   5  10       17.15       21.83      3.36 o 
  -9   5  10       30.12       40.06      4.05 o 
  -8   5  10       58.19       58.46      4.64 o 
  -7   5  10        0.28       -0.38      1.69 o 
  -6   5  10       41.84       40.56      3.78 o 
  -5   5  10       36.86       39.01      2.14 o 
  -4   5  10       18.34       21.77      1.33 o 
  -3   5  10       64.21       63.22      2.25 o 
  -2   5  10       22.31       25.21      1.39 o 
  -1   5  10       80.88       83.63      2.07 o 
   0   5  10        0.05       -0.19      0.56 o 
   1   5  10       43.66       46.60      1.45 o 
   2   5  10       65.96       65.90      3.13 o 
   3   5  10        0.91        1.32      0.74 o 
   4   5  10      115.50      111.66      2.69 o 
   5   5  10        2.78        4.31      0.80 o 
   6   5  10       85.78       88.97      1.96 o 
   7   5  10        9.40       11.41      0.85 o 
   8   5  10       46.41       48.21      2.00 o 
   9   5  10       27.77       29.11      1.67 o 
  10   5  10        7.08        7.48      1.09 o 
  11   5  10       27.48       29.97      1.65 o 
  12   5  10        0.08        0.15      0.79 o 
  13   5  10       15.99       15.58      1.75 o 
  14   5  10        2.76        0.94      1.51 o 
 -16   6  10        0.03        2.10      2.16 o 
 -15   6  10        3.77        3.40      2.25 o 
 -14   6  10        0.02       -0.90      1.31 o 
 -13   6  10        0.23        0.92      1.94 o 
 -12   6  10        0.10       -0.68      1.69 o 
 -11   6  10        1.46       -0.05      1.90 o 
 -10   6  10        0.24        1.45      1.88 o 
  -9   6  10        0.00       -0.17      1.80 o 
  -8   6  10        0.67        2.57      1.84 o 
  -7   6  10       12.16        9.86      2.37 o 
  -6   6  10       18.39       19.68      5.12 o 
  -5   6  10        0.04        1.02      1.20 o 
  -4   6  10       59.48       65.66      2.42 o 
  -3   6  10       13.70       13.66      1.27 o 
  -2   6  10        0.00        0.62      0.69 o 
  -1   6  10       32.09       33.90      1.38 o 
   0   6  10        8.48        9.02      1.21 o 
   1   6  10       17.10       19.33      1.23 o 
   2   6  10        0.01       -0.56      0.62 o 
   3   6  10       22.18       22.80      1.66 o 
   4   6  10        2.39        2.31      0.84 o 
   5   6  10       16.43       18.71      1.24 o 
   6   6  10       22.05       21.74      1.17 o 
   7   6  10        4.30        5.22      1.05 o 
   8   6  10       49.62       53.56      2.11 o 
   9   6  10        0.88        2.57      0.92 o 
  10   6  10        0.48        0.02      0.81 o 
  11   6  10        0.33        0.06      0.83 o 
  12   6  10        1.07        0.26      0.81 o 
  13   6  10        0.01       -0.07      0.77 o 
  14   6  10        0.63       -0.94      1.49 o 
 -15   7  10        0.07        1.49      2.14 o 
 -14   7  10        1.74        4.65      1.60 o 
 -13   7  10        0.45        2.10      2.10 o 
 -12   7  10       39.40       46.26      4.42 o 
 -11   7  10        1.98        1.17      2.01 o 
 -10   7  10       37.78       36.33      3.94 o 
  -9   7  10        0.63       -0.58      1.68 o 
  -8   7  10        7.00        9.79      2.50 o 
  -7   7  10        2.62        3.86      1.48 o 
  -6   7  10        1.22        1.35      1.18 o 
  -5   7  10       54.46       57.34      3.23 o 
  -4   7  10        5.66        5.03      1.27 o 
  -3   7  10      234.07      236.87      4.46 o 
  -2   7  10        4.90        6.67      0.93 o 
  -1   7  10       78.25       87.37      3.59 o 
   0   7  10        1.67        3.31      0.80 o 
   1   7  10       22.11       23.21      1.45 o 
   2   7  10       64.03       66.46      2.24 o 
   3   7  10       20.41       20.37      1.46 o 
   4   7  10      119.99      131.86      3.35 o 
   5   7  10        0.02        0.95      0.77 o 
   6   7  10       42.00       46.50      1.61 o 
   7   7  10        4.97        2.59      1.08 o 
   8   7  10        0.88        1.63      0.90 o 
   9   7  10       19.75       20.98      1.50 o 
  10   7  10        9.78        9.37      1.17 o 
  11   7  10       17.46       16.07      1.56 o 
  12   7  10        3.03       -0.03      0.99 o 
  13   7  10        9.30        7.76      1.15 o 
 -15   8  10        1.55        2.44      2.09 o 
 -14   8  10        4.53        4.25      1.64 o 
 -13   8  10        0.05       -1.26      1.88 o 
 -12   8  10        0.33        1.71      1.98 o 
 -11   8  10        8.94        6.25      2.41 o 
 -10   8  10        7.90        0.34      1.87 o 
  -9   8  10       65.43       65.99      4.88 o 
  -8   8  10        7.99        8.65      2.53 o 
  -7   8  10       53.32       53.91      3.15 o 
  -6   8  10        2.30        1.45      1.69 o 
  -5   8  10        3.62        2.35      2.41 o 
  -4   8  10        3.80        3.79      1.19 o 
  -3   8  10        2.44        2.36      0.70 o 
  -2   8  10       23.58       25.09      1.47 o 
  -1   8  10        5.36        6.92      0.94 o 
   0   8  10       65.23       68.66      2.62 o 
   1   8  10       51.40       46.20      1.90 o 
   2   8  10       14.85       14.57      1.25 o 
   3   8  10       20.47       21.62      1.29 o 
   4   8  10        2.30        2.15      1.34 o 
   5   8  10       16.27       17.16      2.11 o 
   6   8  10        1.96        0.61      1.58 o 
   7   8  10        6.03        5.78      2.22 o 
   8   8  10       41.32       39.36      4.07 o 
   9   8  10        0.49        1.90      1.22 o 
  10   8  10       33.57       35.68      3.94 o 
  11   8  10        2.10        2.50      1.16 o 
  12   8  10       12.75        8.93      2.01 o 
  13   8  10        0.63        1.90      1.29 o 
 -15   9  10        0.99        2.27      2.17 o 
 -14   9  10        4.13        1.37      1.44 o 
 -13   9  10        0.27       -1.64      1.87 o 
 -12   9  10        4.83        5.58      2.48 o 
 -11   9  10        0.92        0.66      1.95 o 
 -10   9  10        8.67        7.33      2.53 o 
  -9   9  10       13.01       11.21      2.70 o 
  -8   9  10       17.25       14.67      2.88 o 
  -7   9  10       37.70       41.89      3.89 o 
  -6   9  10        2.69        0.34      1.24 o 
  -5   9  10       26.14       28.83      2.04 o 
  -4   9  10        6.81       10.54      1.50 o 
  -3   9  10       33.38       33.74      1.51 o 
  -2   9  10       12.01       10.67      0.95 o 
  -1   9  10       41.50       43.92      1.74 o 
   0   9  10       22.95       23.79      1.37 o 
   1   9  10       11.98       14.17      1.82 o 
   2   9  10       37.27       40.26      1.80 o 
   3   9  10        0.33       -0.19      0.72 o 
   4   9  10        7.67        8.00      1.02 o 
   5   9  10        2.63        0.87      1.83 o 
   6   9  10        0.85       -0.97      1.76 o 
   7   9  10       15.75       19.69      3.12 o 
   8   9  10        1.78        2.16      1.27 o 
   9   9  10       12.69        8.41      3.61 o 
  10   9  10        0.03        0.82      1.13 o 
  11   9  10        1.11        1.31      1.19 o 
  12   9  10        0.56        1.01      1.15 o 
  13   9  10        0.01        1.73      1.34 o 
 -14  10  10        6.48        4.93      2.31 o 
 -13  10  10        2.96        5.81      2.33 o 
 -12  10  10        0.12       -0.58      2.05 o 
 -11  10  10       55.31       43.42      4.20 o 
 -10  10  10        1.64        1.04      1.95 o 
  -8  10  10       10.99        9.27      2.58 o 
  -7  10  10       47.42       38.19      3.96 o 
  -6  10  10       16.77       15.32      2.16 o 
  -5  10  10        6.74        8.24      2.69 o 
  -4  10  10      117.68      115.12      6.75 o 
  -3  10  10        6.72        8.08      0.94 o 
  -2  10  10      163.56      166.62      3.47 o 
  -1  10  10        3.20        3.18      0.84 o 
   0  10  10      126.14      130.87      3.43 o 
   1  10  10       41.85       41.28      1.71 o 
   2  10  10       25.21       29.14      1.45 o 
   3  10  10       57.73       56.70      2.00 o 
   4  10  10        7.72        9.84      2.50 o 
   5  10  10       87.69       89.18      3.74 o 
   6  10  10        1.99        3.46      2.17 o 
   7  10  10       17.08       17.46      3.19 o 
   8  10  10       20.07       19.24      3.28 o 
   9  10  10        2.58        3.10      1.85 o 
  10  10  10       43.81       38.81      2.60 o 
  11  10  10        0.76        1.24      1.15 o 
  12  10  10       20.46       20.07      2.44 o 
 -14  11  10        0.08        1.13      2.00 o 
 -13  11  10        1.55        3.28      1.56 o 
  -9  11  10        0.20       -1.52      1.52 o 
  -7  11  10        0.00       -1.83      1.83 o 
  -6  11  10        6.17        7.84      2.95 o 
  -5  11  10        0.08       -1.10      1.10 o 
  -4  11  10        0.06        0.57      2.04 o 
  -3  11  10        1.54        0.37      1.09 o 
  -2  11  10       21.64       21.39      1.27 o 
  -1  11  10        5.69        7.27      0.95 o 
   0  11  10       29.61       33.99      1.58 o 
   1  11  10       33.57       32.29      1.54 o 
   2  11  10        0.01        0.24      0.73 o 
   3  11  10        2.16        2.63      0.79 o 
   4  11  10        4.55        5.88      1.82 o 
   5  11  10       10.12        8.51      1.67 o 
   6  11  10        1.71        1.26      1.96 o 
   7  11  10       13.37       17.07      3.20 o 
   8  11  10        8.25        7.83      2.58 o 
   9  11  10        5.19        6.81      1.62 o 
  10  11  10        2.70        4.77      1.49 o 
  11  11  10        0.15       -0.12      1.73 o 
  12  11  10        0.09       -0.37      1.35 o 
 -10  12  10        6.90       10.98      2.66 o 
  -8  12  10       23.23       27.42      4.15 o 
  -7  12  10       43.92       42.76      4.96 o 
  -6  12  10       23.42       23.85      3.15 o 
  -5  12  10        3.11        4.69      1.91 o 
  -4  12  10        9.06       14.53      1.95 o 
  -3  12  10       16.35       13.68      1.91 o 
  -2  12  10       29.02       28.70      1.63 o 
  -1  12  10      104.56      107.19      2.96 o 
   0  12  10       55.42       60.21      2.24 o 
   1  12  10      122.55      121.07      3.24 o 
   2  12  10       15.85       16.37      1.32 o 
   3  12  10       28.32       35.87      6.95 o 
   4  12  10        0.17       -0.82      1.10 o 
   5  12  10        6.49        3.44      1.40 o 
   6  12  10       33.49       27.61      2.36 o 
   7  12  10        2.73        7.74      2.64 o 
   8  12  10       71.83       82.53      5.79 o 
   9  12  10        0.01       -1.76      1.76 o 
  10  12  10       23.74       21.38      2.16 o 
  11  12  10        0.00       -1.31      1.31 o 
 -10  13  10        0.78        2.32      1.94 o 
  -9  13  10        1.09        2.68      1.54 o 
  -8  13  10        1.51       -0.19      1.38 o 
  -7  13  10        0.09        0.97      1.93 o 
  -6  13  10        0.00       -0.32      1.25 o 
  -5  13  10        9.00        7.50      1.73 o 
  -4  13  10        0.14       -0.71      1.27 o 
  -3  13  10       23.64       22.51      3.92 o 
  -2  13  10       14.97       15.54      3.87 o 
  -1  13  10        1.57        1.98      0.80 o 
   0  13  10       21.55       24.50      1.51 o 
   1  13  10        5.26        5.65      1.05 o 
   2  13  10        2.75        1.94      1.07 o 
   3  13  10        0.01       -0.74      1.00 o 
   4  13  10       20.93       19.01      2.12 o 
   5  13  10        5.79        3.38      1.42 o 
   6  13  10        4.06        5.79      1.59 o 
   7  13  10        7.09        6.77      2.08 o 
   8  13  10        0.16        1.80      1.66 o 
   9  13  10        3.41        3.23      2.39 o 
  10  13  10        0.03       -1.25      1.51 o 
 -10  14  10        2.15        0.62      3.28 o 
  -9  14  10        9.36        8.14      3.55 o 
  -8  14  10       14.98       13.89      2.18 o 
  -7  14  10       49.83       50.00      3.23 o 
  -6  14  10        5.48        5.29      1.55 o 
  -5  14  10       10.79        9.09      1.74 o 
  -4  14  10        0.26        0.04      1.15 o 
  -3  14  10       16.83       19.08      2.07 o 
  -2  14  10        2.74        1.26      1.23 o 
  -1  14  10       56.09       64.58      3.08 o 
   0  14  10       19.75       19.56      2.54 o 
   1  14  10       52.73       55.91      3.33 o 
   2  14  10       11.52       10.99      1.68 o 
   3  14  10        8.05        6.20      2.04 o 
   4  14  10        0.62        0.55      1.14 o 
   5  14  10        0.02       -0.68      1.11 o 
   6  14  10       44.46       42.90      2.94 o 
   7  14  10        3.17        4.14      1.96 o 
   8  14  10       47.94       46.50      3.58 o 
   9  14  10        4.48        4.14      2.79 o 
 -10  15  10        0.06       -0.55      1.38 o 
  -9  15  10        0.01        0.01      1.42 o 
  -8  15  10        0.19        0.00      1.06 o 
  -7  15  10        1.18        0.51      1.09 o 
  -6  15  10        0.79        1.00      1.33 o 
  -5  15  10        1.52        2.32      1.79 o 
  -4  15  10        5.84        3.15      1.37 o 
  -3  15  10        1.03        2.15      1.54 o 
  -2  15  10        0.98        1.52      1.25 o 
  -1  15  10        0.13       -0.47      1.35 o 
   0  15  10        0.64       -0.30      0.62 o 
   1  15  10        0.01       -0.28      0.88 o 
   2  15  10        0.91        0.85      1.12 o 
   3  15  10        0.28       -1.05      1.05 o 
   4  15  10        3.94        3.14      1.36 o 
   5  15  10        1.95        1.09      1.17 o 
   6  15  10        8.20       11.14      1.83 o 
   7  15  10        0.94       -0.21      1.35 o 
   8  15  10        3.93        4.90      1.57 o 
  -9  16  10        7.57        6.29      1.41 o 
  -8  16  10        1.80        0.63      1.10 o 
  -7  16  10       11.45       13.07      1.63 o 
  -6  16  10        1.09        1.96      1.36 o 
  -5  16  10        6.30        5.01      2.69 o 
  -4  16  10        2.20        4.99      1.48 o 
  -3  16  10        1.15        0.77      1.18 o 
  -2  16  10       14.39       12.17      2.84 o 
  -1  16  10        0.46        1.25      1.02 o 
   0  16  10       11.21        4.88      2.88 o 
   1  16  10        4.29        4.66      2.39 o 
   2  16  10        4.14        1.87      1.37 o 
   3  16  10        2.38        0.03      1.42 o 
   4  16  10        2.98        1.90      1.93 o 
   5  16  10        2.38        2.23      1.29 o 
   6  16  10        0.43        0.35      1.24 o 
   7  16  10        4.04        4.12      1.88 o 
  -8  17  10        0.01        0.54      1.09 o 
  -7  17  10        8.28        5.88      1.81 o 
  -6  17  10        2.03        2.45      1.14 o 
  -5  17  10       11.76        9.27      1.70 o 
  -4  17  10        2.28        2.94      1.31 o 
  -3  17  10        0.06       -0.40      1.07 o 
  -2  17  10        1.08        0.24      1.05 o 
  -1  17  10        0.14        0.74      2.27 o 
   0  17  10        5.75        4.76      2.82 o 
   1  17  10        1.87        2.70      2.72 o 
   2  17  10        1.29        1.59      0.94 o 
   3  17  10        0.98        1.56      1.06 o 
   4  17  10        1.11        0.19      1.13 o 
   5  17  10       10.94        8.80      2.22 o 
   6  17  10        2.36        1.34      1.21 o 
  -6  18  10        2.31        1.80      1.13 o 
  -5  18  10        1.05        2.02      1.29 o 
  -4  18  10        2.45        2.58      1.53 o 
  -3  18  10        0.01        2.08      1.47 o 
  -2  18  10        0.05        5.38      3.03 o 
  -1  18  10        0.14       -0.65      2.30 o 
   0  18  10        0.00       -1.49      2.21 o 
   1  18  10        0.24        1.98      2.54 o 
   2  18  10        0.04        3.78      2.82 o 
   3  18  10        1.17        2.93      2.72 o 
   4  18  10        0.01       -0.12      0.98 o 
  -3  19  10       23.68       25.83      4.39 o 
  -2  19  10        1.81        0.37      2.52 o 
  -1  19  10        7.94        3.94      2.91 o 
   0  19  10        0.03        1.10      2.52 o 
 -16   1  11        0.92        0.21      2.49 o 
 -15   1  11        0.73       -0.01      1.47 o 
 -14   1  11        2.04        5.44      2.84 o 
 -13   1  11        1.88       -0.41      1.45 o 
 -12   1  11       17.38       14.35      2.17 o 
 -11   1  11        6.88        6.78      1.77 o 
 -10   1  11      101.27      111.97      4.69 o 
  -9   1  11        0.82        0.83      1.28 o 
  -8   1  11       32.10       29.18      2.52 o 
  -7   1  11       11.24       10.25      1.80 o 
  -6   1  11        4.01        4.45      1.46 o 
  -5   1  11       26.85       26.79      2.33 o 
  -3   1  11      135.35      143.06      3.52 o 
  -2   1  11       37.35       37.66      2.30 o 
  -1   1  11       98.55      104.64      3.78 o 
   0   1  11        1.59        1.71      0.94 o 
   1   1  11       92.86       91.08      4.88 o 
   2   1  11        9.22        8.30      1.18 o 
   3   1  11       10.34       11.99      1.16 o 
   4   1  11       90.50       92.88      2.51 o 
   5   1  11        5.59        5.12      1.07 o 
   6   1  11       18.84       21.15      1.13 o 
   7   1  11        0.19       -0.57      0.57 o 
   8   1  11        4.56        3.93      0.74 o 
   9   1  11       19.84       19.61      1.03 o 
  10   1  11        7.36        7.39      0.96 o 
  11   1  11       38.23       45.01      2.48 o 
  12   1  11        0.02        0.21      1.44 o 
  13   1  11        1.38        0.61      1.46 o 
 -16   2  11        0.93        0.91      1.53 o 
 -15   2  11        6.81        9.97      2.02 o 
 -14   2  11        0.00        0.59      1.47 o 
 -13   2  11        1.56        1.36      1.52 o 
 -12   2  11        2.60        1.88      1.45 o 
 -11   2  11        0.46        1.94      1.44 o 
 -10   2  11        8.52        7.21      1.82 o 
  -9   2  11       13.27       11.23      1.90 o 
  -8   2  11        9.51       12.34      3.19 o 
  -7   2  11       13.88       13.89      1.94 o 
  -6   2  11        4.95        2.32      1.36 o 
  -5   2  11        0.06        1.24      1.23 o 
  -4   2  11       33.88       37.83      2.27 o 
  -3   2  11       19.75       21.80      1.83 o 
  -2   2  11      128.80      136.01      3.69 o 
  -1   2  11       86.14       93.93      2.89 o 
   0   2  11       32.42       31.94      2.00 o 
   1   2  11        6.86        6.64      1.21 o 
   2   2  11        2.94        3.64      0.98 o 
   3   2  11       27.24       25.35      1.69 o 
   4   2  11       17.88       18.12      1.15 o 
   5   2  11       48.07       51.85      1.57 o 
   6   2  11       25.38       24.06      1.85 o 
   7   2  11       38.31       40.49      1.44 o 
   8   2  11       10.88       11.97      0.92 o 
   9   2  11        4.19        4.07      0.69 o 
  10   2  11        0.02       -0.17      0.76 o 
  11   2  11        0.10       -0.71      0.71 o 
  12   2  11        9.17        5.96      2.58 o 
  13   2  11        1.50        5.71      1.77 o 
 -15   3  11        0.92        3.22      2.43 o 
 -14   3  11        2.05        0.92      2.17 o 
 -13   3  11        4.88        4.65      1.78 o 
 -12   3  11        0.01        0.56      1.47 o 
 -11   3  11        3.34        3.45      1.57 o 
 -10   3  11       10.12       13.36      2.11 o 
  -9   3  11        0.61        0.25      1.22 o 
  -8   3  11       31.29       31.89      7.60 o 
  -7   3  11        8.35        6.76      1.58 o 
  -6   3  11       53.99       61.72      3.23 o 
  -5   3  11       23.05       21.39      3.87 o 
  -4   3  11        4.57        5.45      0.96 o 
  -3   3  11        0.20       -0.30      0.88 o 
  -2   3  11       25.93       31.75      2.15 o 
  -1   3  11        9.80        8.97      1.23 o 
   0   3  11       10.29       11.70      1.29 o 
   1   3  11       80.58       85.15      3.09 o 
   2   3  11        0.91        2.53      1.52 o 
   3   3  11       40.11       38.66      1.95 o 
   4   3  11        1.64        1.17      0.79 o 
   5   3  11       16.83       17.05      1.06 o 
   6   3  11        4.17        3.18      0.71 o 
   7   3  11       27.92       29.18      1.26 o 
   8   3  11       22.91       24.56      1.62 o 
   9   3  11       15.07       15.18      1.19 o 
  10   3  11       26.73       24.92      1.55 o 
  11   3  11        5.41        6.75      1.22 o 
  12   3  11        0.04        1.43      1.17 o 
  13   3  11        0.94        3.54      1.64 o 
 -15   4  11        0.59        0.63      2.11 o 
 -14   4  11        7.19        7.97      2.75 o 
 -13   4  11        5.17        5.07      2.50 o 
 -12   4  11       16.82       16.08      3.24 o 
 -11   4  11       12.65        8.95      2.61 o 
 -10   4  11       18.17       21.40      3.55 o 
  -9   4  11       14.72       14.47      2.99 o 
  -8   4  11        4.10        4.23      2.18 o 
  -7   4  11       23.95       25.97      3.39 o 
  -6   4  11       13.68       18.00      2.01 o 
  -5   4  11       20.44       19.54      1.72 o 
  -4   4  11      127.96      128.31      3.05 o 
  -3   4  11       27.73       33.33      2.14 o 
  -2   4  11      120.84      121.92      4.32 o 
  -1   4  11       22.43       25.18      1.96 o 
   0   4  11       15.41       15.20      1.66 o 
   1   4  11       12.80       13.46      1.36 o 
   2   4  11        0.79        1.22      0.85 o 
   3   4  11      141.43      131.01      4.58 o 
   4   4  11        1.19        0.83      0.78 o 
   5   4  11      144.72      146.18      2.91 o 
   6   4  11        0.14       -0.57      0.60 o 
   7   4  11       54.79       57.79      1.64 o 
   8   4  11        6.68        7.40      1.13 o 
   9   4  11        3.02        2.28      0.89 o 
  10   4  11       23.01       22.05      1.50 o 
  11   4  11        0.98        0.96      0.82 o 
  12   4  11       30.71       31.10      2.38 o 
  13   4  11        0.84       -1.07      1.36 o 
 -15   5  11        0.03       -0.58      1.95 o 
 -14   5  11        3.18        0.54      2.00 o 
 -13   5  11        5.22        5.38      2.43 o 
 -12   5  11       10.39       10.85      2.90 o 
 -11   5  11        1.55       -0.05      1.85 o 
 -10   5  11        1.22        0.53      2.07 o 
  -9   5  11       12.91       11.28      2.85 o 
  -8   5  11        6.65        7.76      2.36 o 
  -7   5  11        3.20        1.12      1.80 o 
  -6   5  11       50.31       63.90      4.65 o 
  -5   5  11        2.23        1.78      1.30 o 
  -4   5  11        0.80        0.93      0.84 o 
  -3   5  11       10.83       10.08      1.44 o 
  -2   5  11       44.95       44.21      4.79 o 
  -1   5  11        0.05        0.12      0.97 o 
   0   5  11       23.74       26.07      1.61 o 
   1   5  11       29.37       31.65      1.54 o 
   2   5  11       16.44       17.16      1.47 o 
   3   5  11       38.54       40.92      2.02 o 
   4   5  11        0.22        0.31      0.82 o 
   5   5  11       29.14       31.12      1.56 o 
   6   5  11        7.56        7.63      1.15 o 
   7   5  11       51.43       55.42      1.57 o 
   8   5  11        9.36        6.71      1.15 o 
   9   5  11        9.55        9.08      1.45 o 
  10   5  11       10.73       10.68      1.21 o 
  11   5  11        2.12        1.35      0.87 o 
  12   5  11        2.55        2.90      0.89 o 
  13   5  11        1.21        0.87      2.84 o 
 -15   6  11        2.18        9.50      2.86 o 
 -14   6  11       30.86       29.52      3.98 o 
 -13   6  11        0.17        1.68      2.18 o 
 -12   6  11       43.72       50.79      4.75 o 
 -11   6  11        2.47        5.73      2.33 o 
 -10   6  11       17.11       14.54      3.15 o 
  -9   6  11       29.87       29.26      3.77 o 
  -8   6  11        8.62        4.41      2.20 o 
  -7   6  11       68.06       77.47      5.33 o 
  -6   6  11       49.62       48.11      3.19 o 
  -5   6  11      120.38      123.34      4.70 o 
  -4   6  11       19.01       18.43      1.43 o 
  -3   6  11       57.24       60.72      3.79 o 
  -2   6  11       35.98       39.72      2.35 o 
  -1   6  11       11.55       13.49      1.31 o 
   0   6  11      109.37      113.34      2.86 o 
   1   6  11       76.96       71.75      2.45 o 
   2   6  11       47.18       51.32      2.17 o 
   3   6  11       48.21       44.30      2.05 o 
   4   6  11        0.16       -0.06      0.81 o 
   5   6  11       53.90       54.27      1.91 o 
   6   6  11       12.49       13.49      1.02 o 
   7   6  11       66.18       67.82      2.09 o 
   8   6  11       46.68       46.79      2.06 o 
   9   6  11       24.06       24.58      1.62 o 
  10   6  11       31.10       33.41      1.81 o 
  11   6  11        0.26       -0.13      0.82 o 
  12   6  11        6.95        6.04      1.41 o 
 -14   7  11        0.00        1.53      1.46 o 
 -13   7  11        0.66       -0.75      1.88 o 
 -12   7  11        1.04        0.85      1.88 o 
 -11   7  11        2.07        3.61      2.22 o 
 -10   7  11       11.32        5.08      2.38 o 
  -9   7  11       14.85       13.92      3.02 o 
  -8   7  11        5.64        3.63      2.21 o 
  -7   7  11        5.43        4.48      1.50 o 
  -6   7  11        0.00        0.04      1.24 o 
  -5   7  11        1.86        2.39      1.41 o 
  -4   7  11        8.32        9.12      1.74 o 
  -3   7  11       16.36       21.28      1.51 o 
  -2   7  11       26.15       26.99      1.90 o 
  -1   7  11       18.16       18.38      1.31 o 
   0   7  11        8.64        7.09      1.43 o 
   1   7  11       14.49       14.90      1.34 o 
   2   7  11        2.39        3.53      0.94 o 
   3   7  11        0.01        0.84      0.73 o 
   4   7  11        0.14       -0.60      0.80 o 
   5   7  11       16.82       17.01      1.36 o 
   6   7  11        0.36       -0.73      0.73 o 
   7   7  11        4.02        4.03      1.38 o 
   8   7  11        4.71        4.29      1.36 o 
   9   7  11        0.76        1.36      0.90 o 
  10   7  11        0.91       -0.83      0.83 o 
  11   7  11        0.09        0.15      1.01 o 
  12   7  11        3.90        3.22      1.24 o 
 -14   8  11       24.43       18.07      3.31 o 
 -13   8  11        2.57        4.55      2.42 o 
 -12   8  11       24.17       16.54      3.18 o 
 -11   8  11        4.06        2.49      2.10 o 
 -10   8  11       10.79        7.87      2.43 o 
  -9   8  11        7.49        4.74      2.31 o 
  -8   8  11        0.60       -1.57      1.57 o 
  -7   8  11       39.33       40.71      3.76 o 
  -6   8  11       57.61       61.05      3.37 o 
  -5   8  11      110.89      107.76      4.37 o 
  -4   8  11       70.28       74.86      3.60 o 
  -3   8  11       37.93       37.49      2.20 o 
  -2   8  11       41.38       40.34      1.73 o 
  -1   8  11        3.57        2.47      0.87 o 
   0   8  11       83.39       83.10      2.40 o 
   1   8  11       20.58       21.02      1.37 o 
   2   8  11       70.82       69.85      2.39 o 
   3   8  11       40.67       39.18      1.68 o 
   4   8  11        8.97        9.17      1.98 o 
   5   8  11       65.51       67.69      2.88 o 
   6   8  11        0.32       -0.26      1.66 o 
   7   8  11       37.28       39.10      2.66 o 
   8   8  11        8.80        8.72      1.55 o 
   9   8  11       10.90        9.12      1.64 o 
  10   8  11        8.37       11.14      3.80 o 
  11   8  11        0.84        2.68      1.25 o 
  12   8  11        3.76        1.56      1.40 o 
 -14   9  11        8.04        4.77      2.42 o 
 -13   9  11        4.48        3.47      2.23 o 
 -12   9  11        0.79        2.55      2.25 o 
 -11   9  11        5.06        2.54      2.03 o 
 -10   9  11        0.12       -0.18      1.74 o 
  -9   9  11       11.66        8.22      2.61 o 
  -8   9  11       11.36       14.54      2.98 o 
  -7   9  11       52.52       55.34      4.55 o 
  -6   9  11       16.56       19.75      2.26 o 
  -5   9  11        4.92        3.67      1.46 o 
  -4   9  11        7.20        5.46      1.54 o 
  -3   9  11        0.03       -0.15      0.64 o 
  -2   9  11        0.01        0.42      0.66 o 
  -1   9  11       11.39       11.16      1.14 o 
   0   9  11       60.64       66.24      2.14 o 
   1   9  11       10.74       11.27      1.15 o 
   2   9  11       48.32       46.67      1.84 o 
   3   9  11       13.53       12.82      1.66 o 
   4   9  11        0.14       -0.76      0.76 o 
   5   9  11        2.10        2.23      1.36 o 
   6   9  11        0.72        0.68      1.94 o 
   7   9  11       19.21       14.99      3.07 o 
   8   9  11        4.04        4.20      1.39 o 
   9   9  11       11.28       11.60      2.42 o 
  10   9  11        0.01       -0.50      1.10 o 
  11   9  11        0.74        0.40      1.12 o 
 -13  10  11        3.04        2.27      2.06 o 
 -12  10  11        3.73        5.23      2.38 o 
 -11  10  11       11.56       14.16      2.97 o 
 -10  10  11        2.64        3.84      2.33 o 
  -9  10  11       19.43       21.40      3.23 o 
  -8  10  11        4.12        4.16      2.21 o 
  -7  10  11        2.30        1.29      1.96 o 
  -6  10  11       26.02       24.93      3.34 o 
  -5  10  11        0.19       -1.55      1.55 o 
  -4  10  11       51.62       53.29      2.61 o 
  -3  10  11        2.01        2.34      0.77 o 
  -2  10  11       70.48       72.20      2.19 o 
  -1  10  11        0.01        0.86      1.00 o 
   0  10  11       17.77       17.36      1.30 o 
   1  10  11       28.08       29.34      1.54 o 
   2  10  11        2.59        2.65      0.99 o 
   3  10  11       56.25       57.64      2.36 o 
   4  10  11        2.01        2.72      0.82 o 
   5  10  11       45.48       43.62      2.80 o 
   6  10  11        0.02        1.25      2.06 o 
   7  10  11       18.60       16.76      3.19 o 
   8  10  11        3.57        2.06      1.32 o 
   9  10  11        0.09       -0.04      1.12 o 
  10  10  11        9.87       10.94      3.70 o 
  11  10  11        5.55        3.98      1.69 o 
 -12  11  11        4.37        8.87      2.65 o 
  -5  11  11       21.42       23.60      3.54 o 
  -4  11  11        1.48        2.27      1.41 o 
  -3  11  11       21.11       29.30      2.58 o 
  -2  11  11        5.56        5.09      1.11 o 
  -1  11  11       23.19       23.47      1.40 o 
   0  11  11       31.03       30.23      1.56 o 
   1  11  11       22.44       21.89      1.39 o 
   2  11  11       35.75       36.47      2.00 o 
   3  11  11       17.10       20.92      1.46 o 
   4  11  11       15.29       14.32      1.97 o 
   5  11  11        0.04       -0.30      1.15 o 
   6  11  11       12.88       16.25      3.06 o 
   7  11  11       12.92       12.08      2.96 o 
   8  11  11        3.46        7.06      2.60 o 
   9  11  11        4.90        4.62      1.47 o 
  10  11  11        0.01        0.43      1.56 o 
  -6  12  11        0.30       -1.17      1.17 o 
  -5  12  11        7.18        7.32      2.26 o 
  -4  12  11        7.24        7.98      1.64 o 
  -3  12  11        5.77        3.28      1.77 o 
  -2  12  11        4.80        4.69      0.86 o 
  -1  12  11        2.48        0.79      1.04 o 
   0  12  11        8.64        8.99      1.16 o 
   1  12  11        0.00        0.23      0.78 o 
   2  12  11       17.59       19.90      1.40 o 
   3  12  11       10.30        9.67      2.29 o 
   4  12  11        4.05        6.08      2.72 o 
   5  12  11        5.20        5.03      3.79 o 
   6  12  11        0.49        1.42      1.12 o 
   7  12  11        0.00        2.20      1.21 o 
   8  12  11        0.01       -0.71      1.93 o 
   9  12  11        5.04        6.51      1.66 o 
  -7  13  11        0.13        1.51      1.43 o 
  -6  13  11        0.02        1.45      1.42 o 
  -5  13  11        7.71        7.97      1.79 o 
  -4  13  11        2.29        2.05      2.41 o 
  -3  13  11       16.36       14.36      1.95 o 
  -2  13  11        6.51        6.05      1.88 o 
  -1  13  11       15.31       14.37      1.40 o 
   0  13  11        1.40        1.91      0.85 o 
   1  13  11        0.13        0.09      0.75 o 
   2  13  11       17.42       18.36      2.02 o 
   3  13  11        3.80        1.35      1.27 o 
   4  13  11       30.24       33.12      2.60 o 
   5  13  11        1.22       -0.47      1.23 o 
   6  13  11       20.22       20.24      2.29 o 
   7  13  11        0.27        1.12      1.12 o 
   8  13  11        0.02        0.23      1.45 o 
   9  13  11        5.05        4.43      2.80 o 
  -8  14  11        0.12       -0.02      2.39 o 
  -7  14  11        8.13        5.27      3.60 o 
  -6  14  11        1.22        1.12      1.36 o 
  -5  14  11        2.81        2.62      1.71 o 
  -4  14  11        7.41        7.92      1.69 o 
  -3  14  11        3.05        2.41      1.98 o 
  -2  14  11        9.47        8.70      1.66 o 
  -1  14  11        7.37        6.31      1.47 o 
   0  14  11       14.04       13.17      1.35 o 
   1  14  11        1.61        0.23      0.70 o 
   2  14  11        5.42        6.36      1.44 o 
   3  14  11        4.88        3.07      1.28 o 
   4  14  11        2.25        3.76      2.26 o 
   5  14  11       11.57       12.33      1.87 o 
   6  14  11       10.83       10.24      1.83 o 
   7  14  11        5.96        5.17      1.56 o 
   8  14  11        5.08        4.55      1.64 o 
  -9  15  11        0.13        2.08      1.56 o 
  -8  15  11        8.56        8.25      2.01 o 
  -7  15  11        1.11        1.85      1.39 o 
  -6  15  11        3.89        4.75      1.59 o 
  -5  15  11       13.00       14.26      2.01 o 
  -4  15  11        0.89        1.13      1.32 o 
  -3  15  11        9.49        8.48      1.67 o 
  -2  15  11        0.15       -0.16      1.16 o 
  -1  15  11        5.23        4.45      1.31 o 
   0  15  11        2.50        1.74      1.01 o 
   1  15  11        0.48        0.04      0.90 o 
   2  15  11        8.52       10.25      1.53 o 
   3  15  11        1.01        0.83      2.48 o 
   4  15  11       21.20       18.11      2.00 o 
   5  15  11        0.23        1.80      1.23 o 
   6  15  11        8.80        8.68      1.72 o 
   7  15  11        0.98        2.56      1.39 o 
  -7  16  11        5.47        7.00      1.73 o 
  -6  16  11        0.36        1.08      1.37 o 
  -5  16  11        0.41        1.95      1.51 o 
  -4  16  11       13.63       13.22      1.87 o 
  -3  16  11        2.10        0.50      1.33 o 
  -2  16  11       36.10       39.14      2.75 o 
  -1  16  11        5.60        4.70      1.17 o 
   0  16  11        7.11        8.82      3.17 o 
   1  16  11        0.07       -0.91      2.34 o 
   2  16  11        0.21        0.18      0.97 o 
   3  16  11       12.58       12.62      3.90 o 
   4  16  11        0.60        0.88      1.62 o 
   5  16  11       17.65       16.63      1.92 o 
  -5  17  11        4.53        7.07      1.55 o 
  -4  17  11        3.94        1.75      1.25 o 
  -3  17  11        1.65        2.04      1.20 o 
  -2  17  11        0.26       -0.12      0.99 o 
  -1  17  11        1.85        1.29      2.57 o 
   0  17  11        4.39        2.44      2.90 o 
   1  17  11        1.30        3.42      2.69 o 
   2  17  11        6.00        4.96      2.92 o 
   3  17  11        1.54        0.73      1.00 o 
 -15   0  12        0.08        1.19      2.38 o 
 -14   0  12        3.71        2.75      2.30 o 
 -13   0  12        0.01       -1.61      2.03 o 
 -12   0  12       18.54       18.95      3.40 o 
 -11   0  12        1.76        3.14      2.31 o 
 -10   0  12        1.09        1.62      2.11 o 
  -9   0  12        2.20        1.31      2.04 o 
  -8   0  12        5.97       11.03      2.75 o 
  -7   0  12       52.54       51.23      4.44 o 
  -6   0  12        5.51        2.38      2.05 o 
  -5   0  12       60.63       64.69      4.88 o 
  -4   0  12       13.13       11.29      2.58 o 
  -3   0  12        9.62       11.95      2.07 o 
  -2   0  12        4.35        5.08      1.69 o 
  -1   0  12        0.44        0.59      1.61 o 
   0   0  12       33.73       34.63      3.62 o 
   1   0  12       35.76       35.97      3.76 o 
   3   0  12       61.48       61.26      2.96 o 
   4   0  12       35.99       29.88      2.22 o 
   5   0  12        3.28        4.59      1.28 o 
   6   0  12        0.01        0.86      0.93 o 
   7   0  12        4.25        3.28      1.04 o 
   8   0  12        0.13       -0.63      0.88 o 
   9   0  12       22.62       19.27      1.49 o 
  10   0  12       19.10       19.21      2.22 o 
  11   0  12        1.08       -1.42      2.06 o 
  12   0  12       12.96       14.75      3.26 o 
 -14   1  12        2.13        2.59      2.17 o 
 -13   1  12        3.46       -0.32      1.53 o 
 -12   1  12        7.41        6.17      1.83 o 
 -11   1  12        1.24        2.05      1.50 o 
 -10   1  12        2.00        0.48      1.37 o 
  -9   1  12        2.49        1.51      1.56 o 
  -8   1  12        1.25       -0.91      1.58 o 
  -7   1  12       21.97       23.30      2.36 o 
  -6   1  12        5.57        3.63      1.44 o 
  -5   1  12       29.89       31.03      2.56 o 
  -4   1  12       20.05       19.90      2.17 o 
  -3   1  12       14.72       16.02      1.40 o 
  -2   1  12        2.52        2.65      1.15 o 
  -1   1  12        5.17        6.82      1.18 o 
   0   1  12       24.68       21.98      2.19 o 
   1   1  12        3.95        5.27      1.49 o 
   2   1  12       13.09       14.68      2.51 o 
   3   1  12        6.91        5.92      0.99 o 
   4   1  12       12.26       12.40      1.18 o 
   5   1  12        2.77        1.23      0.79 o 
   6   1  12        5.56        5.11      0.81 o 
   7   1  12        2.40        2.56      0.70 o 
   8   1  12        0.49        0.70      0.63 o 
   9   1  12        5.97        6.10      0.77 o 
  10   1  12        0.83        1.77      1.03 o 
  11   1  12        0.51        0.45      1.18 o 
  12   1  12        0.27        0.59      1.55 o 
 -14   2  12       13.72       16.40      2.37 o 
 -13   2  12        0.24       -2.03      2.75 o 
 -12   2  12       32.14       36.35      3.33 o 
 -11   2  12        6.03        5.01      1.71 o 
 -10   2  12        2.40        1.82      1.47 o 
  -9   2  12        5.08        4.95      1.64 o 
  -8   2  12        0.40        0.23      1.38 o 
  -7   2  12       33.40       34.00      2.68 o 
  -6   2  12        1.18       -0.62      1.19 o 
  -5   2  12      120.88      132.58      7.95 o 
  -4   2  12       35.95       35.42      4.28 o 
  -3   2  12       31.96       31.25      2.22 o 
  -2   2  12       20.49       21.17      1.91 o 
  -1   2  12        1.68        2.01      0.97 o 
   0   2  12       11.50       11.48      2.87 o 
   1   2  12       21.00       22.00      1.68 o 
   2   2  12       78.56       81.98      2.81 o 
   3   2  12       74.74       72.95      2.66 o 
   4   2  12       36.63       39.04      1.91 o 
   5   2  12       35.88       40.03      3.17 o 
   6   2  12        0.47        0.86      0.70 o 
   7   2  12        6.95        7.32      0.85 o 
   8   2  12        3.95        3.95      0.73 o 
   9   2  12        8.81        8.06      1.00 o 
  10   2  12       35.17       35.61      1.73 o 
  11   2  12        0.67        1.68      1.26 o 
  12   2  12       22.93       21.16      5.39 o 
 -14   3  12        4.17        3.84      2.49 o 
 -13   3  12        1.04       -1.17      2.01 o 
 -12   3  12        3.49        2.42      1.59 o 
 -11   3  12        1.64        1.56      1.44 o 
 -10   3  12        4.40        3.47      1.62 o 
  -9   3  12        0.10        1.75      1.46 o 
  -8   3  12        4.41        3.89      1.91 o 
  -7   3  12       43.00       40.94      2.92 o 
  -6   3  12        8.04        9.48      2.34 o 
  -5   3  12       40.97       43.66      2.98 o 
  -4   3  12        4.09        3.70      1.18 o 
  -3   3  12        2.89        1.39      1.12 o 
  -2   3  12        4.00        3.40      1.16 o 
  -1   3  12       16.95       17.77      2.45 o 
   0   3  12       21.39       25.76      1.78 o 
   1   3  12       23.21       21.98      1.68 o 
   2   3  12       23.09       27.12      1.98 o 
   3   3  12        0.03        0.23      0.91 o 
   4   3  12       14.90       17.37      1.31 o 
   5   3  12        3.13        3.82      0.90 o 
   6   3  12        5.84        5.23      1.27 o 
   7   3  12        5.05        5.33      0.78 o 
   8   3  12        4.75        6.02      1.12 o 
   9   3  12        7.69        8.36      1.17 o 
  10   3  12        1.93        0.03      0.84 o 
  11   3  12        0.54        1.01      0.80 o 
  12   3  12        0.66       -0.17      1.49 o 
 -14   4  12        8.56        7.74      2.82 o 
 -13   4  12        2.96        1.50      2.31 o 
 -12   4  12        4.40        6.28      2.47 o 
 -11   4  12        4.89        4.96      2.41 o 
 -10   4  12        5.54        4.65      2.32 o 
  -9   4  12       24.68       26.90      3.77 o 
  -8   4  12        5.44        4.68      2.34 o 
  -7   4  12       31.27       37.82      4.07 o 
  -6   4  12        0.15        0.96      1.44 o 
  -5   4  12       41.07       46.01      2.48 o 
  -4   4  12        9.10       11.02      1.50 o 
  -3   4  12        9.42        7.07      2.34 o 
  -2   4  12       11.14        8.75      1.48 o 
  -1   4  12        5.47        5.34      1.31 o 
   0   4  12       26.14       27.41      2.67 o 
   1   4  12        0.32        0.61      0.75 o 
   2   4  12       17.70       17.01      2.85 o 
   3   4  12       54.62       54.41      3.49 o 
   4   4  12        0.07       -1.15      1.15 o 
   5   4  12       40.68       34.70      1.67 o 
   6   4  12        3.35        4.28      0.85 o 
   7   4  12        3.09        3.13      0.75 o 
   8   4  12        0.28        0.35      0.74 o 
   9   4  12        4.48        4.50      1.03 o 
  10   4  12       25.37       20.57      1.49 o 
  11   4  12        0.01        0.47      0.83 o 
  12   4  12       17.61       17.63      4.09 o 
 -14   5  12        0.24        1.41      2.15 o 
 -13   5  12        3.92        0.85      2.15 o 
 -12   5  12        4.44        3.50      2.33 o 
 -11   5  12        1.22        1.56      2.03 o 
 -10   5  12        9.56        6.28      2.57 o 
  -9   5  12        0.07       -1.47      1.47 o 
  -8   5  12        6.93        2.54      2.09 o 
  -7   5  12        0.01       -1.42      1.77 o 
  -6   5  12        4.49        5.44      2.25 o 
  -5   5  12        4.47        5.35      1.65 o 
  -4   5  12        2.17        2.95      1.36 o 
  -3   5  12       24.60       26.38      1.90 o 
  -2   5  12        0.00       -0.68      0.91 o 
  -1   5  12       13.09       16.14      1.45 o 
   0   5  12        0.44        0.94      0.87 o 
   1   5  12        0.10       -0.70      0.70 o 
   2   5  12        1.79        0.30      0.86 o 
   3   5  12        4.98        4.79      1.32 o 
   4   5  12       11.03       13.36      1.40 o 
   5   5  12        6.60        5.03      1.09 o 
   6   5  12       18.44       19.23      1.19 o 
   7   5  12        7.24        6.13      0.81 o 
   8   5  12        3.98        3.28      1.26 o 
   9   5  12        3.03        3.49      0.98 o 
  10   5  12        0.83        1.09      0.97 o 
  11   5  12        0.58        1.66      0.87 o 
 -14   6  12        0.90        2.38      2.27 o 
 -13   6  12        5.04        3.82      2.36 o 
 -12   6  12        0.01       -1.20      1.85 o 
 -11   6  12        0.02        1.63      2.10 o 
 -10   6  12        1.82       -0.48      1.87 o 
  -9   6  12        1.04        1.14      1.87 o 
  -8   6  12        0.05       -1.52      1.52 o 
  -7   6  12        0.45       -0.31      1.79 o 
  -6   6  12        0.39       -0.99      1.31 o 
  -5   6  12       10.45        9.83      2.23 o 
  -4   6  12        2.20        1.79      2.88 o 
  -3   6  12        0.88        0.02      0.83 o 
  -2   6  12        0.00        0.06      0.96 o 
  -1   6  12        0.21       -0.10      0.80 o 
   0   6  12        1.19        1.45      0.86 o 
   1   6  12        5.29        5.53      0.99 o 
   2   6  12        0.43        0.21      0.75 o 
   3   6  12        6.50        5.90      1.15 o 
   4   6  12        1.30        0.22      0.89 o 
   5   6  12        6.52        5.91      1.18 o 
   6   6  12        9.88       10.39      1.31 o 
   7   6  12        1.40        1.00      0.87 o 
   8   6  12        7.30        5.83      1.26 o 
   9   6  12        0.17        0.35      0.95 o 
  10   6  12        0.78        0.34      0.95 o 
  11   6  12        0.32        0.35      1.36 o 
 -13   7  12        4.73        6.75      2.54 o 
 -12   7  12        6.57        7.31      2.48 o 
 -11   7  12        6.50        3.38      2.42 o 
 -10   7  12       28.73       25.79      3.68 o 
  -9   7  12        1.48        1.44      2.15 o 
  -8   7  12       54.26       48.91      4.55 o 
  -7   7  12        0.81       -0.50      1.79 o 
  -6   7  12       10.29        6.66      1.76 o 
  -5   7  12       30.13       28.26      2.70 o 
  -4   7  12        0.72       -0.22      1.24 o 
  -3   7  12      113.93      106.59      3.19 o 
  -2   7  12       12.35       14.45      2.20 o 
  -1   7  12       90.08       87.77      3.73 o 
   0   7  12        0.12        0.75      0.81 o 
   1   7  12       18.89       18.53      1.72 o 
   2   7  12       33.70       30.19      1.76 o 
   3   7  12        0.52        1.35      0.82 o 
   4   7  12       52.41       53.07      3.00 o 
   5   7  12        0.89       -0.37      0.82 o 
   6   7  12       53.96       59.23      3.23 o 
   7   7  12        2.25        3.20      1.31 o 
   8   7  12       23.62       17.98      2.01 o 
   9   7  12        5.35        3.79      1.37 o 
  10   7  12        0.07        0.32      1.10 o 
  11   7  12        9.88        7.87      1.77 o 
 -13   8  12        0.07       -0.11      2.09 o 
 -12   8  12        1.43        0.65      2.00 o 
 -11   8  12        5.63        2.17      2.26 o 
 -10   8  12        1.22        2.38      2.23 o 
  -9   8  12       18.19       20.80      3.45 o 
  -8   8  12       17.18       14.33      2.93 o 
  -7   8  12        7.71        7.10      1.77 o 
  -6   8  12       12.17       14.13      2.12 o 
  -5   8  12        0.38        1.05      1.34 o 
  -4   8  12        0.18        0.66      1.26 o 
  -3   8  12        1.15        0.21      0.77 o 
  -2   8  12       28.57       29.17      1.54 o 
  -1   8  12        0.17        0.49      0.81 o 
   0   8  12       38.22       37.92      1.80 o 
   1   8  12        7.96        8.58      1.11 o 
   2   8  12        0.57        0.18      0.77 o 
   3   8  12        8.35        7.89      1.05 o 
   4   8  12        0.59       -0.45      0.78 o 
   5   8  12        4.72        1.62      0.84 o 
   6   8  12        1.72        1.83      2.05 o 
   7   8  12       12.43       10.85      2.68 o 
   8   8  12        3.48        4.94      1.48 o 
   9   8  12        0.99        1.06      2.01 o 
  10   8  12        0.04       -1.04      1.04 o 
 -12   9  12        3.28        4.55      2.38 o 
 -11   9  12        2.14        3.78      2.33 o 
 -10   9  12       12.37       16.51      3.25 o 
  -9   9  12        1.02        0.34      1.88 o 
  -8   9  12       22.60       27.92      3.76 o 
  -7   9  12        0.01       -1.55      1.55 o 
  -6   9  12       10.98        8.90      2.57 o 
  -5   9  12       13.82       12.41      2.02 o 
  -4   9  12        1.40        2.24      1.12 o 
  -3   9  12       70.15       77.26      2.95 o 
  -2   9  12        0.44       -0.23      0.69 o 
  -1   9  12       74.79       77.40      2.39 o 
   0   9  12        0.99        0.28      0.83 o 
   1   9  12       34.91       38.80      1.79 o 
   2   9  12       11.20       11.38      1.15 o 
   3   9  12        8.21        9.32      1.46 o 
   4   9  12       24.37       24.64      1.69 o 
   5   9  12        0.00       -0.63      1.31 o 
   6   9  12       40.81       46.91      4.59 o 
   7   9  12        2.89        3.63      2.30 o 
   8   9  12       24.32       22.64      2.22 o 
   9   9  12        4.34        3.26      1.39 o 
  10   9  12        2.35        0.09      1.49 o 
 -12  10  12        0.01        1.07      2.12 o 
 -11  10  12        4.74        0.90      2.04 o 
 -10  10  12        8.76        7.18      2.59 o 
  -9  10  12       17.22       18.67      3.24 o 
  -8  10  12       13.11       15.18      3.04 o 
  -7  10  12        6.15        5.38      2.37 o 
  -6  10  12        0.31        0.34      1.85 o 
  -5  10  12        1.59        2.07      2.04 o 
  -4  10  12        3.52        5.25      1.28 o 
  -3  10  12        3.73        3.17      1.16 o 
  -2  10  12       46.59       47.38      2.40 o 
  -1  10  12        2.18        4.20      0.89 o 
   0  10  12       70.45       72.03      3.46 o 
   1  10  12        0.27       -0.70      0.70 o 
   2  10  12       13.85       14.93      1.24 o 
   3  10  12        2.03        2.04      1.13 o 
   4  10  12        7.42        7.17      1.32 o 
   5  10  12       20.17       16.80      2.55 o 
   6  10  12        3.40        4.64      2.50 o 
   7  10  12       14.22       12.04      2.93 o 
   8  10  12        2.23        0.89      1.24 o 
   9  10  12        4.16        2.69      1.71 o 
 -11  11  12        6.03        5.81      2.47 o 
  -5  11  12        0.02        3.47      1.79 o 
  -4  11  12        5.53        6.94      1.67 o 
  -3  11  12        1.70        2.38      1.39 o 
  -2  11  12        0.70        1.20      0.79 o 
  -1  11  12        0.28        0.99      0.76 o 
   0  11  12        0.64        1.41      0.81 o 
   1  11  12        2.83        2.39      1.11 o 
   2  11  12        0.00        0.35      0.72 o 
   3  11  12        0.69        1.92      0.81 o 
   4  11  12        0.26       -0.73      1.15 o 
   5  11  12        0.07        0.57      1.28 o 
   6  11  12        0.04        0.59      1.09 o 
   7  11  12        1.51       -1.18      1.99 o 
   8  11  12        1.12        1.41      2.18 o 
  -6  12  12        0.00       -1.41      1.50 o 
  -5  12  12       18.35       20.82      5.44 o 
  -4  12  12        7.00        8.43      1.73 o 
  -3  12  12        5.73        3.98      1.62 o 
  -2  12  12       39.11       40.26      2.75 o 
  -1  12  12        0.00        0.42      1.11 o 
   0  12  12       69.38       76.18      2.57 o 
   1  12  12        5.74        7.71      1.14 o 
   2  12  12       41.92       45.94      1.92 o 
   3  12  12       10.14        9.44      1.74 o 
   4  12  12       12.89       16.18      2.02 o 
   5  12  12       20.91       22.62      2.30 o 
   6  12  12        0.29        0.58      1.20 o 
   7  12  12       25.60       27.99      2.57 o 
   8  12  12       11.92        5.82      3.02 o 
  -7  13  12        0.85        0.87      1.73 o 
  -6  13  12        0.09       -1.21      1.21 o 
  -5  13  12        1.15       -0.18      1.34 o 
  -4  13  12        0.02       -0.15      1.42 o 
  -3  13  12        2.77        4.20      2.05 o 
  -2  13  12        1.05        0.12      2.31 o 
  -1  13  12        0.65       -0.34      0.68 o 
   0  13  12        0.17        0.24      1.12 o 
   1  13  12        3.32        1.82      1.16 o 
   2  13  12        5.41        2.64      1.26 o 
   3  13  12        0.05        1.35      1.17 o 
   4  13  12        4.34        4.70      1.69 o 
   5  13  12        0.87        0.54      1.25 o 
   6  13  12        0.38        0.50      1.29 o 
   7  13  12        1.10        0.90      2.15 o 
  -8  14  12        1.04        2.49      1.93 o 
  -7  14  12       18.35       15.19      2.69 o 
  -6  14  12        0.68        2.64      1.47 o 
  -5  14  12       16.57       16.27      4.40 o 
  -4  14  12        0.23        1.05      1.36 o 
  -3  14  12        9.98        8.36      2.47 o 
  -2  14  12        8.23       10.43      1.87 o 
  -1  14  12        0.06        0.93      1.14 o 
   0  14  12       16.65       13.67      1.84 o 
   1  14  12        4.21        5.20      1.92 o 
   2  14  12       19.63       20.93      3.10 o 
   3  14  12        0.91        0.25      1.14 o 
   4  14  12        7.10        3.56      1.60 o 
   5  14  12        2.26        2.33      1.62 o 
   6  14  12        1.87        3.42      1.66 o 
  -7  15  12        2.44        0.28      1.37 o 
  -6  15  12        4.52        4.48      1.65 o 
  -5  15  12        3.28        3.02      1.48 o 
  -4  15  12        8.88       10.72      1.78 o 
  -3  15  12        0.39        0.75      1.22 o 
  -2  15  12        2.35        3.12      1.30 o 
  -1  15  12        3.04        3.86      1.42 o 
   0  15  12        0.81        0.98      2.44 o 
   1  15  12        0.12       -1.68      2.05 o 
   2  15  12        6.23        5.20      1.21 o 
   3  15  12        0.55        0.65      1.12 o 
   4  15  12        3.89        4.57      1.66 o 
  -4  16  12        0.32        1.61      1.30 o 
  -3  16  12        0.29        1.73      1.23 o 
  -2  16  12        1.38        1.39      1.43 o 
  -1  16  12        0.15        0.55      2.33 o 
   0  16  12        3.71        5.55      2.95 o 
   1  16  12        0.21        2.17      2.63 o 
   2  16  12        3.42        1.12      2.48 o 
 -13   1  13       10.25        8.83      2.01 o 
 -12   1  13       12.89       16.01      2.34 o 
 -11   1  13       12.80        8.09      1.85 o 
 -10   1  13       46.69       53.20      5.50 o 
  -9   1  13        7.44        4.09      1.70 o 
  -8   1  13       36.03       40.77      4.27 o 
  -7   1  13        0.21        0.58      1.32 o 
  -6   1  13       43.25       39.96      2.95 o 
  -5   1  13       23.55       24.82      2.55 o 
  -4   1  13       11.98       15.77      3.17 o 
  -3   1  13       99.92      100.82      6.12 o 
  -2   1  13        2.48        2.46      1.35 o 
  -1   1  13      127.03      133.76      6.71 o 
   0   1  13        0.65        0.03      1.30 o 
   1   1  13      102.84      106.14      4.40 o 
   2   1  13       18.54       22.47      1.88 o 
   3   1  13       19.62       21.79      1.48 o 
   4   1  13       64.34       61.15      2.13 o 
   5   1  13        1.56       -0.04      0.74 o 
   6   1  13       30.28       28.55      2.22 o 
   7   1  13        5.87        4.54      0.90 o 
   8   1  13       34.45       33.83      1.70 o 
   9   1  13       16.38       16.87      1.19 o 
  10   1  13       16.58       14.63      1.77 o 
 -13   2  13        0.05       -0.17      1.54 o 
 -12   2  13        0.33        0.41      1.48 o 
 -11   2  13        0.03        0.86      1.47 o 
 -10   2  13        0.94        1.69      1.54 o 
  -9   2  13        3.87        2.76      1.59 o 
  -8   2  13        0.13        0.62      2.27 o 
  -7   2  13        5.41        5.66      1.67 o 
  -6   2  13        0.59        0.43      1.35 o 
  -5   2  13        0.03       -0.68      1.34 o 
  -4   2  13       15.62       16.31      2.15 o 
  -3   2  13        0.15        0.81      1.14 o 
  -2   2  13       14.88       12.02      1.73 o 
  -1   2  13        0.02       -0.85      0.85 o 
   0   2  13        5.85        6.63      1.69 o 
   1   2  13        7.88        4.43      1.21 o 
   2   2  13        6.45        7.07      1.31 o 
   3   2  13       11.55       13.54      2.11 o 
   4   2  13        1.02       -0.36      0.76 o 
   5   2  13       10.80       11.61      1.18 o 
   6   2  13        0.31        0.25      0.73 o 
   7   2  13        9.44        7.30      0.99 o 
   8   2  13        0.31        0.32      0.73 o 
   9   2  13        1.18        0.61      0.83 o 
  10   2  13        1.26        1.82      1.16 o 
 -13   3  13        1.40        1.55      2.22 o 
 -12   3  13        8.64        7.04      2.90 o 
 -11   3  13        2.27        0.70      2.12 o 
 -10   3  13       15.91       18.29      3.50 o 
  -9   3  13        4.26        2.64      1.56 o 
  -8   3  13        8.76       11.37      3.39 o 
  -7   3  13        8.38        9.24      1.87 o 
  -6   3  13        5.76        7.41      2.30 o 
  -5   3  13        4.23        3.79      2.81 o 
  -4   3  13        0.02        1.20      1.14 o 
  -3   3  13       34.97       35.40      2.07 o 
  -2   3  13        0.72       -0.04      1.09 o 
  -1   3  13       14.59       15.72      1.84 o 
   0   3  13        3.04        2.26      0.88 o 
   1   3  13       14.72       18.26      1.66 o 
   2   3  13        0.27        0.13      0.90 o 
   3   3  13        0.21        0.40      0.93 o 
   4   3  13       11.28       11.22      1.43 o 
   5   3  13       18.33       18.37      1.50 o 
   6   3  13        5.90        5.68      0.95 o 
   7   3  13        3.73        1.90      0.80 o 
   8   3  13        9.29       10.45      1.55 o 
   9   3  13        1.87        2.55      1.03 o 
  10   3  13        1.29       -0.19      1.06 o 
 -13   4  13        0.62        0.37      2.14 o 
 -12   4  13       22.00       21.98      3.68 o 
 -11   4  13        0.03       -1.68      1.68 o 
 -10   4  13       13.34       17.07      3.49 o 
  -9   4  13       11.31       11.86      2.99 o 
  -8   4  13        1.64        3.41      2.12 o 
  -7   4  13       31.23       29.25      3.83 o 
  -6   4  13        0.11       -0.21      1.68 o 
  -5   4  13       48.46       51.34      3.28 o 
  -4   4  13        6.33        6.00      2.22 o 
  -3   4  13       61.83       62.75      3.22 o 
  -2   4  13       18.46       16.77      1.85 o 
  -1   4  13       13.18       11.25      1.69 o 
   0   4  13       23.81       26.75      1.78 o 
   1   4  13        5.55        4.92      1.03 o 
   2   4  13       28.45       27.80      1.91 o 
   3   4  13       16.73       16.59      1.58 o 
   4   4  13       22.06       21.48      1.69 o 
   5   4  13       22.05       20.13      1.40 o 
   6   4  13        4.34        3.57      0.87 o 
   7   4  13       25.48       29.56      1.45 o 
   8   4  13        1.31        1.80      1.04 o 
   9   4  13        9.30        9.32      2.38 o 
  10   4  13        7.63        6.86      1.85 o 
 -12   5  13        0.41        0.90      2.10 o 
 -11   5  13        4.53        5.17      2.38 o 
 -10   5  13        0.82        2.64      2.22 o 
  -9   5  13        0.71       -0.42      1.84 o 
  -8   5  13        0.16        3.14      2.25 o 
  -7   5  13        3.47        4.31      2.21 o 
  -6   5  13        0.29        1.72      1.87 o 
  -5   5  13        0.01       -1.43      1.48 o 
  -4   5  13        3.00        0.90      1.41 o 
  -3   5  13        6.22        6.56      1.25 o 
  -2   5  13        4.49        3.51      1.30 o 
  -1   5  13        0.94        0.55      0.93 o 
   0   5  13        3.32        2.95      1.07 o 
   1   5  13        7.31        6.82      1.09 o 
   2   5  13        0.42        0.27      0.81 o 
   3   5  13        4.61        4.79      1.17 o 
   4   5  13        0.01       -0.52      0.87 o 
   5   5  13        1.15        1.09      0.82 o 
   6   5  13        1.04        0.76      0.77 o 
   7   5  13        0.66        0.47      0.97 o 
   8   5  13        9.40        6.26      2.90 o 
   9   5  13        0.54        0.84      1.14 o 
  10   5  13        2.16        3.92      1.26 o 
 -12   6  13        8.77       13.73      3.07 o 
 -11   6  13        0.68        2.14      2.18 o 
 -10   6  13       18.51       24.37      3.78 o 
  -9   6  13        3.66        5.90      2.53 o 
  -8   6  13       10.59       11.77      2.88 o 
  -7   6  13       24.16       29.05      3.83 o 
  -6   6  13        0.01       -0.89      1.21 o 
  -5   6  13       54.76       57.26      3.48 o 
  -4   6  13        4.13        1.43      1.98 o 
  -3   6  13       40.49       40.16      2.13 o 
  -2   6  13       12.92       11.50      1.36 o 
  -1   6  13       21.60       21.22      2.20 o 
   0   6  13       26.22       28.76      1.83 o 
   1   6  13        2.59        1.64      1.94 o 
   2   6  13       21.45       21.52      1.50 o 
   3   6  13       10.55        9.81      1.33 o 
   4   6  13       14.25       14.06      1.43 o 
   5   6  13       29.35       34.69      1.88 o 
   6   6  13        7.01        7.72      1.27 o 
   7   6  13       19.87       14.93      1.92 o 
   8   6  13        0.00       -0.38      1.07 o 
   9   6  13        8.10        5.63      1.40 o 
 -12   7  13        0.07       -0.58      2.06 o 
 -11   7  13        0.86       -1.23      1.89 o 
 -10   7  13        1.27       -0.18      1.90 o 
  -9   7  13        0.38       -0.68      1.95 o 
  -8   7  13        4.12        6.54      2.61 o 
  -7   7  13        7.40        5.98      2.47 o 
  -6   7  13        1.91        0.86      1.48 o 
  -5   7  13        0.25        1.73      1.41 o 
  -4   7  13        3.54        3.95      2.50 o 
  -3   7  13        0.75        0.95      1.41 o 
  -2   7  13        0.37       -0.74      0.74 o 
  -1   7  13        0.28       -0.56      0.79 o 
   0   7  13       14.72       11.48      1.34 o 
   1   7  13        1.38        0.37      1.21 o 
   2   7  13        9.51        9.23      1.15 o 
   3   7  13        0.28        0.45      0.81 o 
   4   7  13        0.03        0.22      0.86 o 
   5   7  13        1.00        1.57      0.91 o 
   6   7  13        0.08        1.98      1.10 o 
   7   7  13        5.23        6.20      1.55 o 
   8   7  13        3.96        3.32      1.38 o 
   9   7  13        8.49        8.91      2.04 o 
 -11   8  13        0.14        0.05      1.89 o 
 -10   8  13        3.92        4.37      2.32 o 
  -9   8  13        0.01        0.27      2.01 o 
  -8   8  13        0.47       -0.09      1.83 o 
  -7   8  13        1.09        2.38      1.61 o 
  -6   8  13        2.37        3.04      1.51 o 
  -5   8  13       14.73       10.52      2.85 o 
  -4   8  13        0.03        1.30      1.37 o 
  -3   8  13       14.96       14.83      1.64 o 
  -2   8  13        5.63        6.69      1.02 o 
  -1   8  13        0.95        0.46      1.08 o 
   0   8  13       15.79       16.22      1.50 o 
   1   8  13        1.24        1.47      0.85 o 
   2   8  13        6.84        5.95      1.01 o 
   3   8  13        5.37        3.81      0.94 o 
   4   8  13       10.64       11.10      1.10 o 
   5   8  13        9.63        5.51      2.77 o 
   6   8  13        8.40        4.32      2.41 o 
   7   8  13        9.13        6.87      1.65 o 
   8   8  13        0.07       -0.66      1.17 o 
 -11   9  13        3.37        4.06      2.34 o 
 -10   9  13        2.23        1.49      2.20 o 
  -9   9  13        1.24       -0.28      1.84 o 
  -8   9  13       22.43       20.73      3.53 o 
  -7   9  13        0.35        1.23      1.91 o 
  -6   9  13       25.70       27.66      3.66 o 
  -5   9  13        7.33        3.25      1.58 o 
  -4   9  13       12.19       11.35      1.99 o 
  -3   9  13       11.51        8.03      1.39 o 
  -2   9  13        3.44        2.17      1.07 o 
  -1   9  13       15.93       16.68      1.28 o 
   0   9  13        5.49        3.46      0.93 o 
   1   9  13       25.56       21.80      1.47 o 
   2   9  13       13.34       11.98      1.29 o 
   3   9  13       24.82       24.68      2.55 o 
   4   9  13        7.57        7.26      1.00 o 
   5   9  13        4.29        6.16      1.43 o 
   6   9  13       10.28       10.57      2.90 o 
   7   9  13        1.46       -0.08      1.24 o 
   8   9  13        2.34        0.92      1.61 o 
 -10  10  13        0.96        2.50      2.18 o 
  -9  10  13        0.02       -0.45      1.82 o 
  -8  10  13        1.02       -0.32      1.94 o 
  -7  10  13        5.47        7.57      2.55 o 
  -6  10  13        0.04       -0.58      1.80 o 
  -5  10  13        7.51        5.42      1.86 o 
  -4  10  13        0.15        1.79      1.13 o 
  -3  10  13        3.66        3.82      1.15 o 
  -2  10  13        0.37        1.69      1.23 o 
  -1  10  13        1.36        0.50      0.80 o 
   0  10  13        4.15        5.46      1.19 o 
   1  10  13        0.07        0.13      0.78 o 
   2  10  13       10.83       10.19      1.12 o 
   3  10  13        2.09        2.92      0.86 o 
   4  10  13        7.74        7.08      1.35 o 
   5  10  13        2.82        3.14      1.52 o 
   6  10  13        2.06        2.34      1.22 o 
  -6  11  13        8.81        8.00      2.34 o 
  -5  11  13        0.37        2.01      1.76 o 
  -4  11  13        6.16        0.43      1.57 o 
  -3  11  13        6.75        4.63      1.83 o 
  -2  11  13        0.88        2.58      1.40 o 
  -1  11  13       23.58       27.13      3.46 o 
   0  11  13        9.97       10.17      1.71 o 
   1  11  13       20.35       23.57      2.50 o 
   2  11  13       10.41        8.36      1.13 o 
   3  11  13       13.21       15.47      1.99 o 
   4  11  13        4.78        3.60      1.39 o 
   5  11  13        3.85        6.77      1.68 o 
   6  11  13       12.39       14.44      2.33 o 
  -7  12  13        0.94        2.01      1.93 o 
  -6  12  13        2.10        2.66      1.82 o 
  -5  12  13        0.03       -1.45      1.47 o 
  -4  12  13        0.35       -0.68      1.39 o 
  -3  12  13        2.49        2.01      1.44 o 
  -2  12  13        0.07       -0.05      1.19 o 
  -1  12  13        0.94       -0.28      1.16 o 
   0  12  13        0.10        0.11      0.77 o 
   1  12  13        0.33       -0.73      0.73 o 
   2  12  13        0.01       -0.15      1.09 o 
   3  12  13        0.22        0.93      1.34 o 
   4  12  13        0.42        0.48      1.23 o 
   5  12  13        0.43        1.98      1.33 o 
  -7  13  13        0.09        1.93      1.80 o 
  -6  13  13       11.72       14.18      2.48 o 
  -5  13  13        0.08       -1.30      1.47 o 
  -4  13  13        4.22        1.58      1.42 o 
  -3  13  13        0.06       -0.46      1.25 o 
  -2  13  13        0.00        0.64      1.26 o 
  -1  13  13        1.59        0.86      1.71 o 
   0  13  13        2.07        1.70      0.79 o 
   1  13  13        5.34        4.35      2.55 o 
   2  13  13        3.58        4.34      1.32 o 
   3  13  13        4.70        5.19      1.49 o 
   4  13  13        2.82        1.88      2.11 o 
  -5  14  13        1.65        1.46      3.58 o 
  -4  14  13        0.21        0.57      1.26 o 
  -3  14  13        2.85       -0.43      1.24 o 
  -2  14  13        2.94        2.88      1.32 o 
  -1  14  13        3.62        3.80      1.25 o 
   0  14  13        4.48        2.36      2.53 o 
   1  14  13        3.94        3.34      1.09 o 
   2  14  13        1.04       -0.68      0.99 o 
 -12   0  14        2.12        2.69      2.26 o 
 -11   0  14        0.46        1.85      2.14 o 
 -10   0  14        0.01       -1.64      1.64 o 
  -9   0  14        7.88        7.33      2.75 o 
  -8   0  14        7.99        3.92      2.32 o 
  -7   0  14       18.02       28.91      3.79 o 
  -6   0  14       12.90       12.38      2.92 o 
  -5   0  14       20.07       19.58      3.34 o 
  -4   0  14        5.04        2.27      1.98 o 
  -3   0  14        1.66        1.72      1.96 o 
  -2   0  14       17.67       20.80      2.15 o 
  -1   0  14        0.04       -1.74      1.74 o 
   0   0  14       37.44       39.47      4.25 o 
   1   0  14        0.15       -0.76      1.71 o 
   2   0  14       71.88       80.34      9.71 o 
   3   0  14        4.75        5.27      1.49 o 
   4   0  14       12.56       14.02      1.80 o 
   5   0  14       16.66       13.49      2.04 o 
   6   0  14        0.80        0.24      1.13 o 
   7   0  14       19.40       17.38      2.02 o 
   8   0  14        0.55       -0.54      1.00 o 
 -11   1  14        3.18        4.21      1.73 o 
 -10   1  14        0.01       -1.80      2.26 o 
  -9   1  14        3.04        4.24      1.67 o 
  -8   1  14        2.71        1.18      1.45 o 
  -7   1  14        0.17        0.91      1.37 o 
  -6   1  14        4.88        3.12      1.51 o 
  -5   1  14        0.97       -0.19      1.30 o 
  -4   1  14        2.21        0.24      1.34 o 
  -3   1  14        0.00        0.68      1.29 o 
  -2   1  14        2.33        0.37      1.10 o 
  -1   1  14       12.74       12.97      1.66 o 
   0   1  14        2.10        0.20      1.35 o 
   1   1  14       13.19       14.60      1.63 o 
   2   1  14        0.00       -0.37      0.97 o 
   3   1  14        2.49        2.17      1.15 o 
   4   1  14        1.86        1.09      0.84 o 
   5   1  14        1.84        1.00      0.82 o 
   6   1  14        5.25        6.22      1.24 o 
   7   1  14        1.52        1.75      0.83 o 
   8   1  14        7.24        8.19      0.96 o 
   9   1  14        0.27       -0.26      1.19 o 
 -11   2  14        1.10        1.21      1.58 o 
 -10   2  14        3.14        2.71      1.69 o 
  -9   2  14        4.39       10.37      2.00 o 
  -8   2  14        5.57        5.58      1.80 o 
  -7   2  14       24.18       22.29      2.47 o 
  -6   2  14        9.97       13.80      2.14 o 
  -5   2  14       32.28       28.60      3.79 o 
  -4   2  14        3.56        1.89      1.45 o 
  -3   2  14       12.39       13.83      1.72 o 
  -2   2  14        0.01       -0.03      1.04 o 
  -1   2  14        4.50        4.84      1.41 o 
   0   2  14       24.96       29.85      2.22 o 
   1   2  14        0.69        1.30      1.21 o 
   2   2  14       65.52       59.73      3.95 o 
   3   2  14        0.92        0.08      0.80 o 
   4   2  14       19.16       18.87      1.42 o 
   5   2  14        0.02       -0.75      0.75 o 
   6   2  14        4.66        3.83      0.95 o 
   7   2  14        2.31        1.80      0.84 o 
   8   2  14        0.36        0.68      1.10 o
[truncated: 15,752 more chars]
